# Supplementary material for: Isopropyl 3-oxo-2,3-dihydro-1,2-benzothia­zole-2-carboxyl­ate
Source: Acta Crystallogr Sect E Struct Rep Online. 2011 Aug 27;67(Pt 9):o2477. doi: 10.1107/S1600536811034209 (PMC3200666; doi:10.1107/S1600536811034209)
Supplement: Supplementary file 1 [file e-67-o2477-sup1.cif]

##############################################################################
#                                                                            #
# This CIF contains the data in a paper accepted for publication in          #
# Acta Crystallographica Section E. It conforms to the requirements of       #
# Notes for Authors for Acta Crystallographica Section E, and has been       #
# peer reviewed under the auspices of the IUCr Commission on Journals.       #
#                                                                            #
# Full details of the Crystallographic Information File format               #
# are given in the paper "The Crystallographic Information File (CIF):       #
# a New Standard Archive File for Crystallography" by S. R. Hall, F. H.      #
# Allen and I. D. Brown [Acta Cryst. (1991), A47, 655-685].                  #
#                                                                            #
# The current version of the core CIF dictionary is obtainable from          #
# ftp://ftp.iucr.org/pub/cif_core.dic.                                       #
#                                                                            #
# Software is freely available for graphical display of the structure(s)     #
# in this CIF. For information consult the CIF software page                 #
# http://www.iucr.org/resources/cif/software.                                #
#                                                                            #
# This file may be used for bona fide research purposes within the           #
# scientific community so long as proper attribution is given to the journal # 
# article from which it was obtained.                                        #
#                                                                            #
##############################################################################
data_I
_audit_creation_method     SHELXL-97
_chemical_name_systematic
;
Isopropyl 3-oxo-2,3-dihydro-1,2-benzothiazole-2-carboxylate
;
_chemical_name_common     ?
_chemical_formula_moiety     'C11 H11 N O3 S'
_chemical_formula_sum     'C11 H11 N O3 S'
_chemical_formula_iupac     'C11 H11 N O3 S'
_chemical_formula_weight     237.27
_chemical_melting_point     ?
_symmetry_cell_setting     orthorhombic
_symmetry_space_group_name_H-M     'P 21 21 21'
_symmetry_space_group_name_Hall     'P 2ac 2ab'
loop_
    _symmetry_equiv_pos_as_xyz
    'x, y, z'
    '-x+1/2, -y, z+1/2'
    '-x, y+1/2, -z+1/2'
    'x+1/2, -y+1/2, -z'
_cell_length_a     4.6218(19)
_cell_length_b     11.621(5)
_cell_length_c     20.510(9)
_cell_angle_alpha     90.00
_cell_angle_beta     90.00
_cell_angle_gamma     90.00
_cell_volume     1101.6(8)
_cell_formula_units_Z     4
_cell_measurement_reflns_used     3268
_cell_measurement_theta_min     2.649
_cell_measurement_theta_max     29.122
_cell_measurement_temperature     153(2)
_exptl_crystal_description     Prism
_exptl_crystal_colour     Colorless
_exptl_crystal_size_max     0.68
_exptl_crystal_size_mid     0.12
_exptl_crystal_size_min     0.07
_exptl_crystal_density_diffrn     1.431
_exptl_crystal_density_meas     ?
_exptl_crystal_density_method     'not measured'
_exptl_crystal_F_000     496
_exptl_absorpt_coefficient_mu     0.284
_exptl_absorpt_correction_type     multi-scan
_exptl_absorpt_process_details     '(ABSCOR; Higashi, 1995)'
_exptl_absorpt_correction_T_min     0.8298
_exptl_absorpt_correction_T_max     0.9804
_exptl_special_details     ?
_diffrn_ambient_temperature     153(2)
_diffrn_radiation_type     MoK\a
_diffrn_radiation_wavelength     0.71073
_diffrn_radiation_source     'Rotating Anode'
_diffrn_radiation_monochromator     graphite
_diffrn_measurement_device_type     AFC10/Saturn724+
_diffrn_measurement_method     'phi and omega scans'
_diffrn_detector_area_resol_mean     28.5714
_diffrn_reflns_number     9436
_diffrn_reflns_av_R_equivalents     0.0445
_diffrn_reflns_av_sigmaI/netI     0.0572
_diffrn_reflns_theta_min     3.46
_diffrn_reflns_theta_max     29.08
_diffrn_reflns_theta_full     29.08
_diffrn_measured_fraction_theta_max     0.996
_diffrn_measured_fraction_theta_full     0.996
_diffrn_reflns_limit_h_min     -6
_diffrn_reflns_limit_h_max     6
_diffrn_reflns_limit_k_min     -14
_diffrn_reflns_limit_k_max     15
_diffrn_reflns_limit_l_min     -28
_diffrn_reflns_limit_l_max     26
_diffrn_standards_number     0
_diffrn_standards_interval_count     0
_diffrn_standards_interval_time     0
_diffrn_standards_decay_%     0
_refine_special_details
;
Refinement of <i>F</i>^2^ against ALL reflections. The weighted <i>R</i>-factor
<i>wR</i> and goodness of fit <i>S</i> are based on <i>F</i>^2^, conventional
<i>R</i>-factors <i>R</i> are based on <i>F</i>, with <i>F</i> set to zero for
negative <i>F</i>^2^. The threshold expression of <i>F</i>^2^ >
\s(<i>F</i>^2^) is used only for calculating <i>R</i>-factors(gt) <i>etc</i>.
and is not relevant to the choice of reflections for refinement.
<i>R</i>-factors based on <i>F</i>^2^ are statistically about twice as large
as those based on <i>F</i>, and <i>R</i>- factors based on ALL data will be
even larger.
;
_reflns_number_total     2897
_reflns_number_gt     2245
_reflns_threshold_expression     >2sigma(I)
_refine_ls_structure_factor_coef     Fsqd
_refine_ls_matrix_type     full
_refine_ls_R_factor_all     0.0560
_refine_ls_R_factor_gt     0.0390
_refine_ls_wR_factor_gt     0.0715
_refine_ls_wR_factor_ref     0.0779
_refine_ls_goodness_of_fit_ref     1.001
_refine_ls_restrained_S_all     1.001
_refine_ls_number_reflns     2897
_refine_ls_number_parameters     147
_refine_ls_number_restraints     0
_refine_ls_hydrogen_treatment     constr
_refine_ls_weighting_scheme     calc
_refine_ls_weighting_details
         'calc w=1/[\s^2^(Fo^2^)+(0.0289P)^2^+0.1160P] where P=(Fo^2^+2Fc^2^)/3'
_atom_sites_solution_hydrogens     difmap
_atom_sites_solution_primary     direct
_atom_sites_solution_secondary     difmap
_refine_ls_shift/su_max     0.000
_refine_ls_shift/su_mean     0.000
_refine_diff_density_max     0.259
_refine_diff_density_min     -0.217
_refine_ls_extinction_method     none
_refine_ls_extinction_coef     ?
_refine_ls_abs_structure_details     'Flack, (1983), 1150 Friedel pairs'
_refine_ls_abs_structure_Flack     -0.02(8)
loop_
    _atom_type_symbol
    _atom_type_description
    _atom_type_scat_dispersion_real
    _atom_type_scat_dispersion_imag
    _atom_type_scat_source
    'C' 'C' 0.0033 0.0016
                         'International Tables Vol C Tables 4.2.6.8 and 6.1.1.4'
    'H' 'H' 0.0000 0.0000
                         'International Tables Vol C Tables 4.2.6.8 and 6.1.1.4'
    'N' 'N' 0.0061 0.0033
                         'International Tables Vol C Tables 4.2.6.8 and 6.1.1.4'
    'O' 'O' 0.0106 0.0060
                         'International Tables Vol C Tables 4.2.6.8 and 6.1.1.4'
    'S' 'S' 0.1246 0.1234
                         'International Tables Vol C Tables 4.2.6.8 and 6.1.1.4'
_computing_data_collection     'CrystalClear (Rigaku, 2008)'
_computing_cell_refinement     'CrystalClear (Rigaku, 2008)'
_computing_data_reduction     'CrystalClear (Rigaku, 2008)'
_computing_structure_solution     'SHELXS97 (Sheldrick, 1990)'
_computing_structure_refinement     'SHELXL97 (Sheldrick, 1997)'
_computing_molecular_graphics     'SHELXTL (Sheldrick, 2008)'
_computing_publication_material
                         'SHELXTL (Sheldrick, 2008) and publCIF (Westrip, 2010)'
loop_
    _atom_site_type_symbol
    _atom_site_label
    _atom_site_fract_x
    _atom_site_fract_y
    _atom_site_fract_z
    _atom_site_U_iso_or_equiv
    _atom_site_adp_type
    _atom_site_calc_flag
    _atom_site_refinement_flags
    _atom_site_occupancy
    _atom_site_symmetry_multiplicity
    _atom_site_disorder_assembly
    _atom_site_disorder_group
    S S1 0.56113(12) 0.76406(4) 0.72970(2) 0.02649(13) Uani d . 1 2 . .
    O O1 0.3920(3) 0.45795(12) 0.67074(7) 0.0339(4) Uani d . 1 2 . .
    O O2 0.7876(3) 0.55858(12) 0.59264(7) 0.0289(3) Uani d . 1 2 . .
    O O3 0.9282(3) 0.73722(11) 0.62359(6) 0.0303(3) Uani d . 1 2 . .
    N N1 0.5743(4) 0.64449(13) 0.67914(8) 0.0231(4) Uani d . 1 2 . .
    C C1 0.3073(4) 0.69457(17) 0.77902(10) 0.0258(5) Uani d . 1 2 . .
    C C2 0.1822(4) 0.73839(18) 0.83559(10) 0.0285(5) Uani d . 1 2 . .
    H H2 0.2327 0.8124 0.8516 0.034 Uiso calc R 1 2 . .
    C C3 -0.0175(5) 0.67062(18) 0.86754(11) 0.0333(6) Uani d . 1 2 . .
    H H3 -0.1053 0.6986 0.9063 0.040 Uiso calc R 1 2 . .
    C C4 -0.0940(5) 0.56146(18) 0.84420(10) 0.0319(5) Uani d . 1 2 . .
    H H4 -0.2360 0.5175 0.8666 0.038 Uiso calc R 1 2 . .
    C C5 0.0350(5) 0.51759(17) 0.78915(10) 0.0283(5) Uani d . 1 2 . .
    H H5 -0.0128 0.4428 0.7738 0.034 Uiso calc R 1 2 . .
    C C6 0.2375(5) 0.58518(16) 0.75632(10) 0.0236(4) Uani d . 1 2 . .
    C C7 0.3987(4) 0.55027(18) 0.69814(10) 0.0246(4) Uani d . 1 2 . .
    C C8 0.7810(5) 0.65258(17) 0.62952(10) 0.0248(5) Uani d . 1 2 . .
    C C9 0.9960(4) 0.56000(18) 0.53842(10) 0.0293(5) Uani d . 1 2 . .
    H H9 1.1790 0.5981 0.5529 0.035 Uiso calc R 1 2 . .
    C C10 0.8682(6) 0.62614(19) 0.48198(11) 0.0400(6) Uani d . 1 2 . .
    H H10A 0.6858 0.5902 0.4687 0.048 Uiso calc R 1 2 . .
    H H10B 1.0041 0.6254 0.4453 0.048 Uiso calc R 1 2 . .
    H H10C 0.8318 0.7058 0.4954 0.048 Uiso calc R 1 2 . .
    C C11 1.0554(6) 0.43512(19) 0.52321(12) 0.0432(6) Uani d . 1 2 . .
    H H11A 1.1449 0.3982 0.5611 0.052 Uiso calc R 1 2 . .
    H H11B 1.1866 0.4299 0.4858 0.052 Uiso calc R 1 2 . .
    H H11C 0.8731 0.3961 0.5128 0.052 Uiso calc R 1 2 . .
loop_
    _atom_site_aniso_label
    _atom_site_aniso_U_11
    _atom_site_aniso_U_22
    _atom_site_aniso_U_33
    _atom_site_aniso_U_12
    _atom_site_aniso_U_13
    _atom_site_aniso_U_23
    S1 0.0236(2) 0.0281(3) 0.0277(2) -0.0018(2) 0.0024(2) -0.0002(2)
    O1 0.0339(9) 0.0294(8) 0.0386(9) -0.0041(7) 0.0053(8) -0.0039(7)
    O2 0.0272(8) 0.0338(8) 0.0256(8) -0.0021(7) 0.0072(6) -0.0037(7)
    O3 0.0312(8) 0.0314(8) 0.0284(7) -0.0096(8) 0.0033(7) -0.0001(6)
    N1 0.0192(8) 0.0240(8) 0.0261(9) -0.0014(8) 0.0021(8) -0.0011(7)
    C1 0.0184(10) 0.0304(11) 0.0286(11) 0.0032(8) -0.0010(9) 0.0056(9)
    C2 0.0284(11) 0.0292(11) 0.0277(10) -0.0002(10) 0.0001(9) -0.0004(9)
    C3 0.0330(14) 0.0401(13) 0.0267(11) 0.0055(10) 0.0060(9) 0.0043(9)
    C4 0.0271(12) 0.0346(12) 0.0341(12) 0.0014(11) 0.0050(10) 0.0105(10)
    C5 0.0234(11) 0.0239(11) 0.0376(12) 0.0004(9) -0.0024(10) 0.0040(9)
    C6 0.0181(10) 0.0255(11) 0.0273(11) 0.0031(8) -0.0042(8) 0.0048(8)
    C7 0.0172(10) 0.0290(11) 0.0275(10) -0.0003(9) -0.0023(9) 0.0047(8)
    C8 0.0218(11) 0.0313(12) 0.0215(10) 0.0023(9) -0.0029(9) 0.0028(9)
    C9 0.0262(13) 0.0373(12) 0.0244(10) -0.0021(10) 0.0055(9) -0.0009(9)
    C10 0.0405(16) 0.0507(14) 0.0289(12) -0.0036(12) -0.0017(11) 0.0002(11)
    C11 0.0464(15) 0.0454(13) 0.0377(13) 0.0011(14) 0.0115(13) -0.0039(11)
_geom_special_details
;
All e.s.d.'s (except the e.s.d. in the dihedral angle between two l.s. planes)
are estimated using the full covariance matrix. The cell e.s.d.'s are taken
into account individually in the estimation of e.s.d.'s in distances, angles
and torsion angles; correlations between e.s.d.'s in cell parameters are only
used when they are defined by crystal symmetry. An approximate (isotropic)
treatment of cell e.s.d.'s is used for estimating e.s.d.'s involving l.s.
planes.
;
loop_
    _geom_bond_atom_site_label_1
    _geom_bond_atom_site_label_2
    _geom_bond_site_symmetry_2
    _geom_bond_distance
    _geom_bond_publ_flag
    S1 N1 . 1.7349(17) ?
    S1 C1 . 1.747(2) ?
    O1 C7 . 1.212(2) ?
    O2 C8 . 1.329(2) ?
    O2 C9 . 1.472(2) ?
    O3 C8 . 1.202(2) ?
    N1 C8 . 1.399(3) ?
    N1 C7 . 1.418(3) ?
    C1 C6 . 1.392(3) ?
    C1 C2 . 1.393(3) ?
    C2 C3 . 1.379(3) ?
    C2 H2 . 0.9500 ?
    C3 C4 . 1.401(3) ?
    C3 H3 . 0.9500 ?
    C4 C5 . 1.375(3) ?
    C4 H4 . 0.9500 ?
    C5 C6 . 1.395(3) ?
    C5 H5 . 0.9500 ?
    C6 C7 . 1.464(3) ?
    C9 C11 . 1.509(3) ?
    C9 C10 . 1.510(3) ?
    C9 H9 . 1.0000 ?
    C10 H10A . 0.9800 ?
    C10 H10B . 0.9800 ?
    C10 H10C . 0.9800 ?
    C11 H11A . 0.9800 ?
    C11 H11B . 0.9800 ?
    C11 H11C . 0.9800 ?
loop_
    _geom_angle_atom_site_label_1
    _geom_angle_atom_site_label_2
    _geom_angle_atom_site_label_3
    _geom_angle_site_symmetry_1
    _geom_angle_site_symmetry_3
    _geom_angle
    _geom_angle_publ_flag
    N1 S1 C1 . . 89.97(9) ?
    C8 O2 C9 . . 115.85(16) ?
    C8 N1 C7 . . 130.00(17) ?
    C8 N1 S1 . . 113.89(13) ?
    C7 N1 S1 . . 115.74(14) ?
    C6 C1 C2 . . 121.1(2) ?
    C6 C1 S1 . . 112.58(15) ?
    C2 C1 S1 . . 126.31(17) ?
    C3 C2 C1 . . 117.7(2) ?
    C3 C2 H2 . . 121.1 ?
    C1 C2 H2 . . 121.1 ?
    C2 C3 C4 . . 121.6(2) ?
    C2 C3 H3 . . 119.2 ?
    C4 C3 H3 . . 119.2 ?
    C5 C4 C3 . . 120.5(2) ?
    C5 C4 H4 . . 119.8 ?
    C3 C4 H4 . . 119.8 ?
    C4 C5 C6 . . 118.6(2) ?
    C4 C5 H5 . . 120.7 ?
    C6 C5 H5 . . 120.7 ?
    C1 C6 C5 . . 120.5(2) ?
    C1 C6 C7 . . 114.09(18) ?
    C5 C6 C7 . . 125.36(18) ?
    O1 C7 N1 . . 124.83(19) ?
    O1 C7 C6 . . 127.63(19) ?
    N1 C7 C6 . . 107.53(17) ?
    O3 C8 O2 . . 127.0(2) ?
    O3 C8 N1 . . 121.00(19) ?
    O2 C8 N1 . . 112.00(17) ?
    O2 C9 C11 . . 105.33(17) ?
    O2 C9 C10 . . 109.20(17) ?
    C11 C9 C10 . . 113.71(19) ?
    O2 C9 H9 . . 109.5 ?
    C11 C9 H9 . . 109.5 ?
    C10 C9 H9 . . 109.5 ?
    C9 C10 H10A . . 109.5 ?
    C9 C10 H10B . . 109.5 ?
    H10A C10 H10B . . 109.5 ?
    C9 C10 H10C . . 109.5 ?
    H10A C10 H10C . . 109.5 ?
    H10B C10 H10C . . 109.5 ?
    C9 C11 H11A . . 109.5 ?
    C9 C11 H11B . . 109.5 ?
    H11A C11 H11B . . 109.5 ?
    C9 C11 H11C . . 109.5 ?
    H11A C11 H11C . . 109.5 ?
    H11B C11 H11C . . 109.5 ?
loop_
    _geom_torsion_atom_site_label_1
    _geom_torsion_atom_site_label_2
    _geom_torsion_atom_site_label_3
    _geom_torsion_atom_site_label_4
    _geom_torsion_site_symmetry_1
    _geom_torsion_site_symmetry_2
    _geom_torsion_site_symmetry_3
    _geom_torsion_site_symmetry_4
    _geom_torsion
    _geom_torsion_publ_flag
    C1 S1 N1 C8 . . . . -175.20(15) ?
    C1 S1 N1 C7 . . . . -1.47(16) ?
    N1 S1 C1 C6 . . . . -0.54(15) ?
    N1 S1 C1 C2 . . . . 178.93(19) ?
    C6 C1 C2 C3 . . . . -1.3(3) ?
    S1 C1 C2 C3 . . . . 179.25(17) ?
    C1 C2 C3 C4 . . . . -0.2(3) ?
    C2 C3 C4 C5 . . . . 1.6(3) ?
    C3 C4 C5 C6 . . . . -1.6(3) ?
    C2 C1 C6 C5 . . . . 1.4(3) ?
    S1 C1 C6 C5 . . . . -179.12(16) ?
    C2 C1 C6 C7 . . . . -177.15(18) ?
    S1 C1 C6 C7 . . . . 2.3(2) ?
    C4 C5 C6 C1 . . . . 0.1(3) ?
    C4 C5 C6 C7 . . . . 178.46(19) ?
    C8 N1 C7 O1 . . . . -3.5(3) ?
    S1 N1 C7 O1 . . . . -175.99(17) ?
    C8 N1 C7 C6 . . . . 175.40(19) ?
    S1 N1 C7 C6 . . . . 2.9(2) ?
    C1 C6 C7 O1 . . . . 175.6(2) ?
    C5 C6 C7 O1 . . . . -2.9(3) ?
    C1 C6 C7 N1 . . . . -3.3(2) ?
    C5 C6 C7 N1 . . . . 178.28(19) ?
    C9 O2 C8 O3 . . . . -0.8(3) ?
    C9 O2 C8 N1 . . . . 179.12(16) ?
    C7 N1 C8 O3 . . . . -173.8(2) ?
    S1 N1 C8 O3 . . . . -1.2(3) ?
    C7 N1 C8 O2 . . . . 6.3(3) ?
    S1 N1 C8 O2 . . . . 178.90(13) ?
    C8 O2 C9 C11 . . . . 156.63(18) ?
    C8 O2 C9 C10 . . . . -80.9(2) ?
loop_
    _geom_hbond_atom_site_label_D
    _geom_hbond_atom_site_label_H
    _geom_hbond_atom_site_label_A
    _geom_hbond_site_symmetry_A
    _geom_hbond_distance_DH
    _geom_hbond_distance_HA
    _geom_hbond_distance_DA
    _geom_hbond_angle_DHA
    C2 H2 O1 3_656 0.95 2.47 3.225(3) 136.9
_iucr_refine_instructions_details
;
TITL Y2898 IN P2(1)2(1)2(1)
CELL  0.71073  4.62180 11.62080 20.51050 90.00000 90.00000 90.00000
ZERR 4  0.00190  0.00470  0.00870  0.00000  0.00000  0.00000
LATT -1
SYMM -X+ 0.50000, -Y, Z+ 0.50000
SYMM X+ 0.50000, -Y+ 0.50000, -Z
SYMM -X, Y+ 0.50000, -Z+ 0.50000
SFAC C H N O S
UNIT 44 44 4 12 4
TEMP -120
SIZE .682 .123 .070
ACTA
CONF
OMIT 0 1 2
L.S. 15
EQIV $1  1-X, 0.5+Y, 1.5-Z
BIND  S1 O1_$1
HTAB C2 O1_$1
BOND $H
FMAP 2
MPLA 9 N1 S1 C1 C2 C3 C4 C5 C6 C7
PLAN 20
WGHT    0.036600
FVAR       0.86341
S1    5    0.561134    0.764049    0.729702    11.00000    0.02352    0.02810 =
         0.02767   -0.00016    0.00239   -0.00181
O1    4    0.391981    0.457952    0.670717    11.00000    0.03386    0.02944 =
         0.03849   -0.00398    0.00534   -0.00406
O2    4    0.787762    0.558559    0.592648    11.00000    0.02704    0.03377 =
         0.02549   -0.00356    0.00717   -0.00218
O3    4    0.928107    0.737243    0.623562    11.00000    0.03108    0.03115 =
         0.02835    0.00007    0.00331   -0.00971
N1    3    0.574344    0.644511    0.679159    11.00000    0.01914    0.02383 =
         0.02625   -0.00117    0.00198   -0.00140
C1    1    0.307204    0.694459    0.779002    11.00000    0.01853    0.03056 =
         0.02861    0.00545   -0.00095    0.00326
C2    1    0.182399    0.738298    0.835627    11.00000    0.02870    0.02921 =
         0.02762   -0.00047    0.00021   -0.00038
AFIX  43
H2    2    0.233264    0.812266    0.851678    11.00000   -1.20000
AFIX   0
C3    1   -0.017447    0.670632    0.867560    11.00000    0.03289    0.04023 =
         0.02681    0.00424    0.00596    0.00530
AFIX  43
H3    2   -0.105347    0.698662    0.906300    11.00000   -1.20000
AFIX   0
C4    1   -0.094009    0.561403    0.844196    11.00000    0.02705    0.03420 =
         0.03402    0.01036    0.00496    0.00125
AFIX  43
H4    2   -0.236073    0.517431    0.866554    11.00000   -1.20000
AFIX   0
C5    1    0.034968    0.517493    0.789189    11.00000    0.02319    0.02370 =
         0.03768    0.00410   -0.00248    0.00042
AFIX  43
H5    2   -0.012601    0.442703    0.773865    11.00000   -1.20000
AFIX   0
C6    1    0.237505    0.585224    0.756309    11.00000    0.01805    0.02549 =
         0.02745    0.00492   -0.00418    0.00291
C7    1    0.398694    0.550264    0.698164    11.00000    0.01712    0.02899 =
         0.02749    0.00503   -0.00210   -0.00036
C8    1    0.780992    0.652638    0.629550    11.00000    0.02163    0.03138 =
         0.02127    0.00273   -0.00283    0.00235
C9    1    0.996006    0.559893    0.538440    11.00000    0.02614    0.03733 =
         0.02428   -0.00102    0.00545   -0.00194
AFIX  13
H9    2    1.179001    0.598012    0.552940    11.00000   -1.20000
AFIX   0
C10   1    0.868167    0.626069    0.481933    11.00000    0.04030    0.05089 =
         0.02888    0.00024   -0.00196   -0.00393
AFIX 137
H10A  2    0.685851    0.590047    0.468568    11.00000   -1.20000
H10B  2    1.004169    0.625364    0.445278    11.00000   -1.20000
H10C  2    0.831581    0.705710    0.495309    11.00000   -1.20000
AFIX   0
C11   1    1.055519    0.435077    0.523162    11.00000    0.04619    0.04544 =
         0.03761   -0.00359    0.01140    0.00126
AFIX 137
H11A  2    1.145985    0.398225    0.560996    11.00000   -1.20000
H11B  2    1.186016    0.429989    0.485613    11.00000   -1.20000
H11C  2    0.873200    0.395969    0.512956    11.00000   -1.20000
HKLF 4
REM  Y2898 IN P2(1)2(1)2(1)
REM R1 =  0.0393 for   2245 Fo > 4sig(Fo)  and  0.0562 for all   2897 data
REM    147 parameters refined using      0 restraints
END
WGHT      0.0366      0.0000
REM Highest difference peak  0.257,  deepest hole -0.218,  1-sigma level  0.053
Q1    1   0.3073  0.7616  0.7297  11.00000  0.05    0.26
Q2    1  -0.0566  0.7395  0.8360  11.00000  0.05    0.24
Q3    1   0.4242  0.7402  0.7640  11.00000  0.05    0.24
Q4    1   0.5574  0.8114  0.6787  11.00000  0.05    0.22
Q5    1   0.4396  0.6063  0.6741  11.00000  0.05    0.22
Q6    1   0.3472  0.4392  0.6655  11.00000  0.05    0.22
Q7    1   0.1385  0.6846  0.8553  11.00000  0.05    0.21
Q8    1   0.5134  0.7154  0.7820  11.00000  0.05    0.20
Q9    1   0.1799  0.7662  0.8450  11.00000  0.05    0.20
Q10   1   0.9537  0.5926  0.5118  11.00000  0.05    0.19
Q11   1   0.2597  0.7118  0.7732  11.00000  0.05    0.19
Q12   1   1.0684  0.8199  0.6293  11.00000  0.05    0.19
Q13   1   1.1232  0.6413  0.5523  11.00000  0.05    0.19
Q14   1   0.5146  0.6600  0.6956  11.00000  0.05    0.18
Q15   1  -0.0758  0.5314  0.9184  11.00000  0.05    0.18
Q16   1   0.2390  0.7207  0.8043  11.00000  0.05    0.18
Q17   1   0.2601  0.6352  0.9038  11.00000  0.05    0.18
Q18   1   0.7150  0.7430  0.5968  11.00000  0.05    0.18
Q19   1   0.6015  0.5942  0.6943  11.00000  0.05    0.18
Q20   1   0.4430  0.3865  0.6937  11.00000  0.05    0.18
;
data_global
_journal_date_recd_electronic     2011-08-05
_journal_date_accepted     2011-08-20
_journal_name_full     'Acta Crystallographica, Section E'
_journal_year     2011
_journal_volume     67
_journal_issue      9
_journal_page_first     o2477
_journal_page_last     o2477
_journal_paper_category     QO
_journal_coeditor_code     LX2199
_publ_contact_author_name     'Qiang Lin'
_publ_contact_author_address
;
Hainan Provincial Fine Chemical Engineering Center, Hainan University, Haikou
 570228;
College of Chemistry and Chemical Engineering, Hainan
Normal University, Haikou 571100, People's Republic of China
;
_publ_contact_author_email     'linqianggroup@163.com'
_publ_contact_author_fax     '86-898-66287202'
_publ_contact_author_phone     '86-898-66287202'
_publ_section_title
;
Isopropyl 3-oxo-2,3-dihydro-1,2-benzothiazole-2-carboxylate
;
loop_
    _publ_author_name
    _publ_author_footnote
    _publ_author_address
    'Wang, Xiang-hui' .
;
Institute of Environmental Science and Engineering,
Kunming University of Science and Technology,
Kunming 650093,
People's Republic of China
;
    'Lin, Qiang' .
;
Hainan Provincial Fine Chemical Engineering Center, Hainan University,
Haikou 570228
and College of Chemistry and Chemical Engineering,
Hainan Normal University, Haikou 571100, People's Republic of China
;
    'Yang, Jian-xin' .
;
Institute of Materials and Chemical Engineering,
HaiNan University, Haikou 570228, People's Republic of China
;
_publ_section_synopsis     .
