# Supplementary material for: Isopropyl 3-oxo-2,3-dihydro-1,2-benzothia­zole-2-carboxyl­ate
Source: Acta Crystallogr Sect E Struct Rep Online. 2011 Aug 27;67(Pt 9):o2477. doi: 10.1107/S1600536811034209 (PMC3200666; doi:10.1107/S1600536811034209)
Supplement: Supplementary file 2 [file e-67-o2477-Isup2.hkl]

# 
# h,k,l, Fc-squared, Fo-squared, sigma(Fo-squared) and status flag 
# 
data_I
_shelx_title ' Y2898 in P2(1)2(1)2(1)' 
_shelx_refln_list_code          4 
_shelx_F_calc_maximum      109.34 
_exptl_crystal_F_000       496.00 
_reflns_d_resolution_high  0.7312 
 
loop_ 
 _symmetry_equiv_pos_as_xyz 
 'x, y, z' 
 '-x+1/2, -y, z+1/2' 
 '-x, y+1/2, -z+1/2' 
 'x+1/2, -y+1/2, -z' 
 
_cell_length_a     4.6218 
_cell_length_b    11.6208 
_cell_length_c    20.5105 
_cell_angle_alpha  90.000 
_cell_angle_beta   90.000 
_cell_angle_gamma  90.000 
 
_shelx_F_squared_multiplier     1.000 
 
loop_ 
 _refln_index_h 
 _refln_index_k 
 _refln_index_l 
 _refln_F_squared_calc 
 _refln_F_squared_meas 
 _refln_F_squared_sigma 
 _refln_observed_status 
   2   0   0     1741.96     1714.02     18.27 o 
   4   0   0       33.11       28.55      9.35 o 
   6   0   0      235.03      201.00     30.13 o 
   1   1   0       16.80       27.50      4.47 o 
   2   1   0        0.31        1.60      1.30 o 
   3   1   0      226.03      206.84      7.30 o 
   4   1   0      423.80      431.70     22.76 o 
   5   1   0        6.80       14.77      9.04 o 
   6   1   0       20.11       22.11     10.88 o 
   0   2   0       18.07       15.77      1.66 o 
   1   2   0     1503.86     1473.35      9.85 o 
   2   2   0      173.81      158.61      5.24 o 
   3   2   0        3.22        4.50      3.49 o 
   4   2   0        0.00        3.63      4.29 o 
   5   2   0       80.37       69.10     10.95 o 
   6   2   0        3.68       18.02      9.45 o 
   1   3   0      534.77      511.24      4.65 o 
   2   3   0      929.14      885.71     10.25 o 
   3   3   0      579.37      596.32     16.14 o 
   4   3   0      124.65      126.36     10.49 o 
   5   3   0       23.99       40.66     25.18 o 
   6   3   0       36.34       28.21     16.62 o 
   0   4   0     2548.13     2574.03     24.57 o 
   1   4   0        3.02        0.24      1.29 o 
   2   4   0     1163.77     1130.86     13.39 o 
   3   4   0      222.57      237.18     10.72 o 
   4   4   0       15.86       15.15      6.67 o 
   5   4   0       37.65       43.94     11.33 o 
   6   4   0        7.44       15.41      9.76 o 
   1   5   0      238.97      245.99      4.33 o 
   2   5   0       41.23       26.20      2.92 o 
   3   5   0      225.11      213.73      9.66 o 
   4   5   0        0.24        1.22      4.67 o 
   5   5   0        0.35       16.68      8.78 o 
   6   5   0       63.03       65.06     12.78 o 
   0   6   0     3431.57     3529.55     43.57 o 
   1   6   0     1833.36     1882.67     29.97 o 
   2   6   0       87.99       82.42      3.94 o 
   3   6   0      153.41      159.52      7.53 o 
   4   6   0        8.80        6.46      7.86 o 
   5   6   0        3.65       14.08      9.04 o 
   1   7   0      602.61      614.31      9.31 o 
   2   7   0      208.81      203.90      6.26 o 
   3   7   0      118.53      125.24     12.03 o 
   4   7   0        0.04       11.24      6.59 o 
   5   7   0       54.85       59.69     11.17 o 
   0   8   0       13.87        9.14      2.55 o 
   1   8   0      135.17      128.33      5.55 o 
   2   8   0      211.59      196.42      7.50 o 
   3   8   0       29.68       22.47      6.75 o 
   4   8   0       32.51       21.43     10.67 o 
   5   8   0       65.78       61.12     13.09 o 
   1   9   0      172.31      136.93      8.01 o 
   2   9   0      390.84      410.57      8.50 o 
   3   9   0        3.77        1.06      3.75 o 
   4   9   0      132.35      112.67     19.83 o 
   5   9   0       95.38      117.97     12.22 o 
   0  10   0     2286.65     2526.08     40.54 o 
   1  10   0      445.16      442.99     38.39 o 
   2  10   0      254.87      238.39     14.94 o 
   3  10   0        5.31        8.68      5.86 o 
   4  10   0       34.86       18.82     10.99 o 
   1  11   0       10.99        3.22      3.70 o 
   2  11   0        0.07        3.34      6.18 o 
   3  11   0      206.46      260.18     26.00 o 
   4  11   0        1.22        7.15      8.85 o 
   0  12   0       59.54       63.41     20.66 o 
   1  12   0      153.28      139.42     24.30 o 
   2  12   0        5.68        7.07     11.40 o 
   3  12   0       14.82        5.29     10.33 o 
   1  13   0        2.85       -1.86      6.19 o 
   2  13   0       98.17      100.34     44.46 o 
   3  13   0        1.29        5.07      9.92 o 
   0  14   0        0.32        1.36      4.57 o 
   1  14   0      223.08      221.69     60.51 o 
   2  14   0        5.06        1.20      9.74 o 
   1  15   0       49.14       35.49     15.75 o 
   2  15   0       17.31        9.46     13.99 o 
   1   0   1      433.42      404.58     15.90 o 
   2   0   1      509.93      493.45      6.89 o 
   3   0   1        1.46        2.45      4.33 o 
   4   0   1      168.30      157.75     10.87 o 
   5   0   1      417.73      415.20     14.41 o 
   6   0   1        0.04       10.24     12.19 o 
  -6   1   1       36.10       29.45      9.92 o 
  -5   1   1      617.03      638.20     21.34 o 
  -4   1   1        2.55        6.01      5.02 o 
  -3   1   1     2366.87     2306.27     52.04 o 
  -2   1   1     1014.88     1043.22     10.36 o 
  -1   1   1      470.33      436.79      6.05 o 
   1   1   1      458.00      427.85      5.22 o 
   2   1   1     1009.84     1033.36     12.79 o 
   3   1   1     2370.67     2459.23     35.46 o 
   4   1   1        2.51       15.07      7.88 o 
   5   1   1      606.71      612.51     25.00 o 
   6   1   1       35.51       48.84     15.63 o 
  -6   2   1       21.28       22.09      9.90 o 
  -5   2   1       18.61       20.24      6.92 o 
  -4   2   1       84.27       79.21      8.36 o 
  -3   2   1      292.26      322.05     14.17 o 
  -2   2   1      192.64      207.62      8.05 o 
  -1   2   1     3392.85     3410.73     21.12 o 
   0   2   1     9193.93     9377.28     52.80 o 
   1   2   1     3317.81     3339.04     17.55 o 
   2   2   1      195.46      189.73      4.63 o 
   3   2   1      292.05      305.19      9.40 o 
   4   2   1       83.17       83.10     14.38 o 
   5   2   1       19.33       15.68      5.62 o 
   6   2   1       21.73       15.09      8.79 o 
  -6   3   1      150.48      172.68     17.65 o 
  -5   3   1      382.32      399.56     14.95 o 
  -4   3   1       66.14       59.93     10.14 o 
  -3   3   1      727.12      706.60     20.93 o 
  -2   3   1      683.61      691.36      7.82 o 
  -1   3   1       20.36       17.39      2.84 o 
   0   3   1       73.21       58.13      2.45 o 
   1   3   1       19.11       10.86      2.27 o 
   2   3   1      691.59      706.16      8.90 o 
   3   3   1      743.65      737.54     25.87 o 
   4   3   1       63.61       51.62      7.77 o 
   5   3   1      385.64      439.98     36.78 o 
   6   3   1      150.22      152.78     19.60 o 
  -6   4   1       55.45       53.11     15.25 o 
  -5   4   1       20.59       15.04      8.98 o 
  -4   4   1       35.33       28.19      6.63 o 
  -3   4   1       12.89        9.19      2.59 o 
  -2   4   1       98.57      110.72      4.27 o 
  -1   4   1      209.96      197.23      3.19 o 
   0   4   1       53.85       45.91      2.60 o 
   1   4   1      225.43      210.61      3.38 o 
   2   4   1      102.21      106.12      5.23 o 
   3   4   1       12.02        6.23      4.16 o 
   4   4   1       36.03       21.79     11.21 o 
   5   4   1       19.76       11.50     16.79 o 
   6   4   1       54.78       36.76     10.30 o 
  -5   5   1       56.77       47.81     11.03 o 
  -4   5   1      101.19       97.40     15.28 o 
  -3   5   1      591.40      553.14     11.01 o 
  -2   5   1      320.23      314.32     12.56 o 
  -1   5   1      297.69      286.90      4.21 o 
   0   5   1       10.96        6.14      1.74 o 
   1   5   1      307.72      303.75      6.58 o 
   2   5   1      321.58      324.32      7.21 o 
   3   5   1      592.45      589.13     12.44 o 
   4   5   1      106.12      107.34     16.38 o 
   5   5   1       58.58       49.29     10.46 o 
  -5   6   1        9.89        9.42      7.38 o 
  -4   6   1        3.21        3.44      7.51 o 
  -3   6   1      367.74      371.76      9.57 o 
  -2   6   1      159.57      145.71      4.35 o 
  -1   6   1      247.46      229.26      4.30 o 
   0   6   1       11.67       10.16      2.00 o 
   1   6   1      240.18      233.48      5.08 o 
   2   6   1      162.73      153.54      4.37 o 
   3   6   1      368.14      382.20     13.13 o 
   4   6   1        3.04       14.81      7.52 o 
   5   6   1       10.49       10.92      8.43 o 
  -5   7   1      109.58       94.98     13.43 o 
  -4   7   1      431.13      433.57     17.24 o 
  -3   7   1      583.83      602.87     17.53 o 
  -2   7   1     1065.52     1049.61     17.48 o 
  -1   7   1      276.90      281.68      5.39 o 
   0   7   1      271.98      279.45      6.14 o 
   1   7   1      269.43      270.46      7.50 o 
   2   7   1     1069.72     1066.45     21.50 o 
   3   7   1      574.38      562.16      9.83 o 
   4   7   1      428.63      418.57     15.72 o 
   5   7   1      106.83      144.73     33.71 o 
  -5   8   1       10.66       14.16      7.46 o 
  -4   8   1       14.04        9.08      6.64 o 
  -3   8   1      130.91      135.68     11.17 o 
  -2   8   1      494.15      473.49     11.86 o 
  -1   8   1      183.63      186.34      8.71 o 
   0   8   1      333.98      324.79      8.42 o 
   1   8   1      187.57      196.02      6.72 o 
   2   8   1      500.63      470.85     12.14 o 
   3   8   1      129.75      127.24     11.20 o 
   4   8   1       14.42       13.60      7.73 o 
   5   8   1       10.61       18.47     10.12 o 
  -5   9   1      169.75      151.87     14.08 o 
  -4   9   1      101.74      102.49     17.92 o 
  -3   9   1       79.91       85.39      9.62 o 
  -2   9   1       36.26       24.33      4.35 o 
  -1   9   1      470.72      461.43      9.04 o 
   0   9   1      168.60      152.61      5.14 o 
   1   9   1      471.09      446.50     11.01 o 
   2   9   1       39.08       34.26      7.28 o 
   3   9   1       79.73       78.15      8.97 o 
   4   9   1      100.66       90.54     11.77 o 
   5   9   1      173.63      161.33     14.16 o 
  -4  10   1       50.89       34.76     22.76 o 
  -3  10   1      118.17      116.38      9.64 o 
  -2  10   1       31.43       19.57      4.84 o 
  -1  10   1      230.72      174.15     31.85 o 
   0  10   1      380.88      268.67     89.45 o 
   1  10   1      228.38      217.46     10.08 o 
   2  10   1       34.67       32.07      5.18 o 
   3  10   1      116.33      120.66      9.58 o 
   4  10   1       50.74       45.16      9.37 o 
  -3  11   1      152.16      141.79     55.74 o 
  -2  11   1      216.03      222.40     48.85 o 
  -1  11   1      143.55      128.76     25.32 o 
   0  11   1       50.10       43.33      7.87 o 
   1  11   1      143.49      138.81     11.09 o 
   2  11   1      214.13      221.05     62.13 o 
   3  11   1      150.75      124.36     57.17 o 
   4  11   1      162.27      120.91     69.46 o 
  -4  12   1       21.70       12.47     12.71 o 
  -3  12   1       37.95       26.87     22.04 o 
  -2  12   1       95.71      124.61     38.63 o 
  -1  12   1       76.51       56.50     12.01 o 
   0  12   1        8.56       12.78      9.32 o 
   1  12   1       73.62       61.83     20.84 o 
   2  12   1       94.36      111.37     44.46 o 
  -3  13   1       22.69       24.26     19.26 o 
  -2  13   1        0.56        4.92     11.70 o 
  -1  13   1       30.81       45.43     19.14 o 
   0  13   1       45.07       39.17      9.85 o 
   1  13   1       29.81       13.88      6.36 o 
   2  13   1        0.95        5.51      9.26 o 
   3  13   1       22.35       11.84     14.33 o 
  -2  14   1       38.89       37.75     22.21 o 
  -1  14   1        7.76        6.04     11.01 o 
   0  14   1       19.87       24.90     13.01 o 
   1  14   1        7.75        4.32     10.79 o 
   2  14   1       40.82       42.18     23.75 o 
  -2  15   1       34.11       22.23     17.64 o 
  -1  15   1        3.56        3.46      8.69 o 
   0  15   1        0.04        4.04      5.57 o 
   1  15   1        3.81        8.06      7.10 o 
   1   0   2     2393.76     2399.26     14.89 o 
   2   0   2      327.55      281.13      5.05 o 
   3   0   2      244.45      268.64     10.92 o 
   4   0   2        2.74        4.36      9.10 o 
   5   0   2      149.06      146.71     14.52 o 
   6   0   2      202.23      189.26     21.63 o 
  -6   1   2       72.07       86.36     12.36 o 
  -5   1   2       17.16       16.60      7.16 o 
  -4   1   2      640.32      643.51     12.43 o 
  -3   1   2       64.87       74.41      6.03 o 
  -2   1   2     1938.74     1902.17     31.90 o 
  -1   1   2     2872.13     2950.06     11.89 o 
   1   1   2     2856.84     2961.79      9.57 o 
   2   1   2     1922.68     1851.17     12.58 o 
   3   1   2       66.02       76.97      7.90 o 
   4   1   2      638.89      635.67     18.53 o 
   5   1   2       17.09       20.14      6.87 o 
   6   1   2       69.94       76.08     15.03 o 
  -6   2   2       19.00       26.94     12.49 o 
  -5   2   2       10.00       16.37      6.60 o 
  -4   2   2      176.75      187.78     10.41 o 
  -3   2   2     1004.11     1000.05     14.90 o 
  -2   2   2      323.14      322.57      7.47 o 
  -1   2   2     2447.33     2511.72     16.17 o 
   0   2   2     3259.26     3254.90     15.35 o 
   1   2   2     2431.50     2477.13     12.17 o 
   2   2   2      310.85      307.04      6.07 o 
   3   2   2     1003.33     1001.70     16.08 o 
   4   2   2      175.91      173.10     11.43 o 
   5   2   2        9.87       11.55      8.27 o 
   6   2   2       16.80       12.59      6.82 o 
  -6   3   2       26.79       28.30     10.39 o 
  -5   3   2      153.00      141.65     11.50 o 
  -4   3   2      351.31      347.24     13.31 o 
  -3   3   2      106.82      112.89      5.11 o 
  -2   3   2      106.79       94.52      3.87 o 
  -1   3   2      177.62      171.60      3.96 o 
   0   3   2      169.92      175.33      4.32 o 
   1   3   2      173.26      161.86      3.89 o 
   2   3   2      101.89       91.53      5.41 o 
   3   3   2      104.68      107.70      8.61 o 
   4   3   2      353.76      382.91     12.97 o 
   5   3   2      155.89      158.00     20.05 o 
   6   3   2       24.12       28.58     12.93 o 
  -6   4   2       13.34       10.40     11.18 o 
  -5   4   2        7.62       10.20      6.04 o 
  -4   4   2       49.36       42.81     14.11 o 
  -3   4   2      221.97      221.62     11.15 o 
  -2   4   2      683.00      667.75     15.44 o 
  -1   4   2       41.30       37.69      2.88 o 
   0   4   2     4942.06     5043.37     38.56 o 
   1   4   2       37.93       35.19      2.53 o 
   2   4   2      684.49      691.79     15.26 o 
   3   4   2      223.45      223.66      9.43 o 
   4   4   2       50.28       50.37      8.55 o 
   5   4   2        7.57       21.23     16.67 o 
   6   4   2       14.99       10.84      7.60 o 
  -5   5   2       23.05       26.26     10.49 o 
  -4   5   2      160.68      175.91     14.30 o 
  -3   5   2      323.50      334.54     14.46 o 
  -2   5   2      349.88      342.18     11.43 o 
  -1   5   2      525.03      528.11      5.74 o 
   0   5   2      292.91      319.61      4.88 o 
   1   5   2      517.80      522.79      5.85 o 
   2   5   2      350.43      352.73     12.06 o 
   3   5   2      317.51      314.55     11.80 o 
   4   5   2      154.70      150.59      9.90 o 
   5   5   2       23.49       26.82     16.57 o 
  -5   6   2       67.33       55.27     12.29 o 
  -4   6   2       33.25       38.19     11.08 o 
  -3   6   2       46.38       43.97     10.54 o 
  -2   6   2       34.88       34.43      4.87 o 
  -1   6   2      737.22      724.66      8.38 o 
   0   6   2       92.00       84.92      3.62 o 
   1   6   2      736.87      719.36      8.79 o 
   2   6   2       40.10       44.60      5.26 o 
   3   6   2       47.45       42.39      7.79 o 
   4   6   2       33.66       43.05     12.35 o 
   5   6   2       65.81       77.81     11.66 o 
  -5   7   2       92.60       90.14     17.64 o 
  -4   7   2       56.98       68.43     12.01 o 
  -3   7   2      169.25      165.23     12.62 o 
  -2   7   2      327.17      303.34      9.97 o 
  -1   7   2      437.08      461.65      9.88 o 
   0   7   2        5.39        3.91      2.13 o 
   1   7   2      430.10      450.42      5.51 o 
   2   7   2      333.85      326.73     10.88 o 
   3   7   2      161.08      157.91      8.63 o 
   4   7   2       59.89       55.66     12.09 o 
   5   7   2       95.43      103.97     12.84 o 
  -5   8   2       33.53       25.63     13.28 o 
  -4   8   2      167.37      189.49     14.41 o 
  -3   8   2      567.61      552.35     14.92 o 
  -2   8   2      612.13      613.40     16.56 o 
  -1   8   2      288.65      264.25     10.49 o 
   0   8   2      357.50      344.21      8.55 o 
   1   8   2      282.85      260.28     10.32 o 
   2   8   2      616.03      613.79     12.45 o 
   3   8   2      560.71      551.88     16.68 o 
   4   8   2      165.77      174.89     15.00 o 
   5   8   2       33.75       27.90      9.03 o 
  -5   9   2       67.54       53.78     10.38 o 
  -4   9   2       81.75       75.65     10.16 o 
  -3   9   2      164.67      167.08     17.17 o 
  -2   9   2      491.02      482.35     11.38 o 
  -1   9   2       42.94       36.85      7.30 o 
   0   9   2      385.36      375.89     10.10 o 
   1   9   2       42.43       35.67      4.32 o 
   2   9   2      499.23      503.48     16.39 o 
   3   9   2      164.19      183.10     13.71 o 
   4   9   2       81.30       83.24     11.86 o 
   5   9   2       68.76       87.93     12.76 o 
  -4  10   2      133.97      123.02     60.66 o 
  -3  10   2       75.11       89.87     13.85 o 
  -2  10   2      162.54      160.67     13.26 o 
  -1  10   2      293.96      309.53     18.93 o 
   0  10   2      130.04      129.05     11.24 o 
   1  10   2      287.83      286.73      7.40 o 
   2  10   2      163.15      160.30     18.43 o 
   3  10   2       77.72       78.88      9.17 o 
   4  10   2      135.71      115.31     11.49 o 
  -4  11   2        3.60       12.75      7.31 o 
  -3  11   2      194.45      181.15     56.63 o 
  -1  11   2       34.73       40.02     15.04 o 
   0  11   2      273.62      258.28     17.06 o 
   1  11   2       35.57       37.20      9.11 o 
   2  11   2       64.88       72.73     10.10 o 
   3  11   2      193.82      194.81     76.47 o 
   4  11   2        4.09       -0.43      8.45 o 
  -4  12   2       42.61       27.27     18.89 o 
  -3  12   2       33.11       42.25     19.38 o 
  -2  12   2       23.10        6.94     14.13 o 
  -1  12   2       96.22       96.85     22.97 o 
   0  12   2       82.55       76.12     12.47 o 
   1  12   2       90.87       93.59     31.10 o 
   2  12   2       24.42       20.13     16.21 o 
   4  12   2       41.99       14.07     15.32 o 
  -2  13   2       17.09        6.51     10.59 o 
  -1  13   2        3.38        3.58      5.47 o 
   0  13   2        0.60        7.19      5.94 o 
   1  13   2        3.65        6.96      4.46 o 
   2  13   2       17.15       15.33     13.70 o 
   3  13   2        7.67        8.38      6.52 o 
  -2  14   2       44.34       29.67     23.12 o 
  -1  14   2      242.18      244.06     46.26 o 
   0  14   2       36.16       11.11      7.17 o 
   1  14   2      243.99      255.60     49.95 o 
   2  14   2       44.92       40.35     23.19 o 
  -2  15   2        1.45        1.67      3.64 o 
  -1  15   2       15.69        8.81      9.40 o 
   0  15   2        5.93        7.00      7.81 o 
   1  15   2       15.10       10.39     14.54 o 
   2  15   2        1.28        3.56      6.78 o 
   1   0   3    10943.60    11498.81     34.16 o 
   2   0   3      128.28      136.16      4.39 o 
   3   0   3        0.03        2.62      2.46 o 
   4   0   3       94.87      112.06     10.68 o 
   5   0   3        0.07        5.74      6.77 o 
   6   0   3        0.31       11.86     23.61 o 
  -6   1   3      182.79      175.51     15.57 o 
  -5   1   3      162.54      180.09     11.43 o 
  -4   1   3       34.46       32.04      6.45 o 
  -3   1   3      715.60      688.96     21.91 o 
  -2   1   3      490.93      490.89      8.41 o 
  -1   1   3    11893.50    12754.40     38.58 o 
   0   1   3        2.10        9.04      4.16 o 
   1   1   3    11956.20    12697.60    125.14 o 
   2   1   3      493.72      490.62      6.75 o 
   3   1   3      723.63      744.02     22.22 o 
   4   1   3       34.31       31.20      8.21 o 
   5   1   3      153.18      153.43     14.07 o 
   6   1   3      180.91      209.78     23.92 o 
  -6   2   3       11.29       29.19     23.86 o 
  -5   2   3       14.57       17.04      7.79 o 
  -4   2   3      227.91      231.94     10.62 o 
  -3   2   3      304.26      324.02     10.03 o 
  -2   2   3      533.36      527.01      7.26 o 
  -1   2   3     3195.21     3328.67     13.18 o 
   0   2   3       76.01       62.35      4.76 o 
   1   2   3     3182.81     3275.99      9.67 o 
   2   2   3      533.02      531.50     11.30 o 
   3   2   3      308.75      317.08     12.79 o 
   4   2   3      230.42      235.34     13.22 o 
   5   2   3       15.80       23.75     15.22 o 
   6   2   3       12.02       10.61     11.75 o 
  -6   3   3       34.90       25.81      8.81 o 
  -5   3   3      337.56      338.83     14.63 o 
  -4   3   3       11.66       15.92      7.03 o 
  -3   3   3       46.23       39.06      4.11 o 
  -2   3   3      893.84      966.94     29.71 o 
  -1   3   3     1892.24     1877.02     11.02 o 
   0   3   3      744.05      724.01      7.29 o 
   1   3   3     1889.96     1886.11     11.12 o 
   2   3   3      898.61      916.52     14.12 o 
   3   3   3       49.70       40.24      8.10 o 
   4   3   3       10.85       15.60     10.95 o 
   5   3   3      336.44      335.10     15.32 o 
   6   3   3       35.16       25.02     12.16 o 
  -6   4   3       53.85       49.54     12.36 o 
  -5   4   3       62.48       56.85     11.37 o 
  -4   4   3       18.12       10.14      4.57 o 
  -3   4   3       39.76       40.03      7.14 o 
  -2   4   3     1279.19     1358.23     27.31 o 
  -1   4   3     1487.49     1464.81     10.72 o 
   0   4   3      148.51      131.24      3.32 o 
   1   4   3     1461.51     1440.84     10.80 o 
   2   4   3     1298.30     1412.30     20.33 o 
   3   4   3       36.70       30.17      5.36 o 
   4   4   3       18.21       14.01      6.73 o 
   5   4   3       63.84       82.93     17.12 o 
   6   4   3       52.75       65.71     18.33 o 
  -5   5   3       36.78       31.52      9.50 o 
  -4   5   3        7.26        8.87      6.55 o 
  -3   5   3       94.58       97.53     13.96 o 
  -2   5   3      181.84      170.25      6.83 o 
  -1   5   3      356.37      383.86      4.70 o 
   0   5   3      144.18      169.33      4.06 o 
   1   5   3      347.03      377.36      5.25 o 
   2   5   3      184.32      190.63      8.81 o 
   3   5   3       98.17       89.83     10.26 o 
   4   5   3        7.39        4.97      4.88 o 
   5   5   3       38.35       45.94     15.00 o 
  -5   6   3      112.19      118.11     13.82 o 
  -4   6   3       19.24        7.97      9.53 o 
  -3   6   3      151.32      160.17     14.68 o 
  -2   6   3      213.11      211.35      7.89 o 
  -1   6   3     1409.08     1368.58     18.20 o 
   0   6   3      811.61      755.82     14.71 o 
   1   6   3     1402.05     1389.95     14.02 o 
   2   6   3      221.04      214.01      9.92 o 
   3   6   3      151.72      163.40     11.49 o 
   4   6   3       20.21       14.79      5.41 o 
   5   6   3      111.55      103.22     17.20 o 
  -5   7   3       52.55       57.69     12.71 o 
  -4   7   3      130.48      144.13     15.16 o 
  -3   7   3      181.12      188.97     12.60 o 
  -2   7   3      536.97      519.27     16.56 o 
  -1   7   3      327.90      319.12      4.95 o 
   0   7   3      597.04      591.29     13.40 o 
   1   7   3      331.82      322.28      5.60 o 
   2   7   3      543.70      537.81     13.92 o 
   3   7   3      178.93      177.91      9.45 o 
   4   7   3      131.88      134.63     12.92 o 
   5   7   3       52.87       40.42     18.87 o 
  -5   8   3      103.55      109.48     24.27 o 
  -4   8   3       94.52      103.54     13.48 o 
  -3   8   3       95.22       96.62     10.63 o 
  -2   8   3      610.83      618.22     16.48 o 
  -1   8   3       56.12       46.60      3.65 o 
   0   8   3       90.38       87.48      5.86 o 
   1   8   3       62.33       58.10      3.88 o 
   2   8   3      612.96      604.54     16.56 o 
   3   8   3       96.02       91.88      7.64 o 
   4   8   3       92.60       98.48     12.10 o 
   5   8   3      103.78      101.16     15.63 o 
  -5   9   3       87.58       69.55     14.85 o 
  -4   9   3        5.12        5.75      4.52 o 
  -3   9   3      118.37       94.72     13.04 o 
  -2   9   3       91.01       88.09      7.27 o 
  -1   9   3      856.47      865.61     23.24 o 
   0   9   3       94.75       86.41      5.63 o 
   1   9   3      852.50      842.15     19.37 o 
   2   9   3       91.33       96.06      6.89 o 
   3   9   3      112.27      104.14     20.21 o 
   4   9   3        6.36       15.08      7.97 o 
   5   9   3       90.53       74.02     23.24 o 
  -3  10   3       56.11       48.28     10.41 o 
  -2  10   3       46.33       33.63     17.65 o 
  -1  10   3      518.17      525.45     30.80 o 
   0  10   3      128.09      130.20      9.59 o 
   1  10   3      512.92      498.46     18.30 o 
   2  10   3       50.58       53.23     14.89 o 
   3  10   3       53.95       47.44     21.99 o 
   4  10   3       69.01       68.84      9.02 o 
  -4  11   3       97.86       89.13     39.24 o 
  -3  11   3      132.11      112.00     42.50 o 
  -1  11   3       47.46       41.38     10.67 o 
   0  11   3      194.13      231.69     16.93 o 
   1  11   3       47.44       39.46     13.34 o 
   2  11   3       46.22       26.23      8.89 o 
   3  11   3      129.38      135.59     49.91 o 
   4  11   3       97.42      124.99     23.67 o 
  -3  12   3       51.40       47.13     27.15 o 
  -2  12   3       25.50        8.33     12.46 o 
  -1  12   3       43.49       41.86      9.37 o 
   0  12   3      674.71      727.55     24.57 o 
   1  12   3       42.57       49.26      9.54 o 
   2  12   3       25.53       12.89     13.47 o 
   3  12   3       51.31       55.44     23.81 o 
   4  12   3       66.40       63.40     20.66 o 
  -2  13   3        0.40        5.77     10.29 o 
  -1  13   3       32.69       28.52     13.31 o 
   0  13   3        8.85        3.86      6.44 o 
   1  13   3       32.92       22.68      6.72 o 
   2  13   3        0.32       -0.82      4.28 o 
   3  13   3        3.47        9.32      9.77 o 
  -2  14   3       91.01       72.89     38.07 o 
  -1  14   3       26.81        7.94      9.05 o 
   0  14   3       79.55       75.59     19.66 o 
   1  14   3       25.54       17.82     13.05 o 
   2  14   3       94.42       81.24     36.48 o 
  -1  15   3       36.67       21.76     19.02 o 
   0  15   3       18.04        9.29     10.87 o 
   1  15   3       36.71       30.23     18.45 o 
   0   0   4      595.84      513.31      6.90 o 
   1   0   4      230.95      228.43      4.17 o 
   2   0   4      538.18      497.63      7.09 o 
   3   0   4       71.94       72.48     10.60 o 
   4   0   4        7.93       12.69      6.02 o 
   5   0   4      107.65      104.24      9.49 o 
   6   0   4        8.71       10.62      7.16 o 
  -6   1   4      138.79      156.42     22.88 o 
  -5   1   4      186.77      172.45      8.95 o 
  -4   1   4     1074.31     1094.21     45.34 o 
  -3   1   4       90.90       91.77      7.76 o 
  -2   1   4      607.81      589.54     10.87 o 
  -1   1   4     4144.39     4321.83     20.34 o 
   0   1   4      509.36      474.69      7.74 o 
   1   1   4     4106.39     4255.54     18.64 o 
   2   1   4      608.78      564.28      8.21 o 
   3   1   4       93.39       91.34     10.12 o 
   4   1   4     1053.80     1083.28     21.78 o 
   5   1   4      188.55      184.78     14.53 o 
   6   1   4      135.60      155.24     19.37 o 
  -6   2   4       32.08       22.27     13.82 o 
  -5   2   4       35.18       28.14      8.31 o 
  -4   2   4       69.82       61.43      8.07 o 
  -3   2   4      291.59      303.80     12.65 o 
  -2   2   4      348.66      382.70      6.40 o 
  -1   2   4     3920.17     4055.43     16.54 o 
   0   2   4       78.92       84.16      5.85 o 
   1   2   4     3898.37     4070.94     21.05 o 
   2   2   4      332.06      361.04      7.13 o 
   3   2   4      293.18      297.29     10.94 o 
   4   2   4       70.51       60.69      9.27 o 
   5   2   4       32.85       23.48     12.20 o 
   6   2   4       33.68       37.82     13.69 o 
  -6   3   4        2.64       13.80      8.77 o 
  -5   3   4       53.34       53.47     11.72 o 
  -4   3   4     1192.16     1158.66     15.16 o 
  -3   3   4        2.10        4.32      2.20 o 
  -2   3   4      858.30      830.38     10.79 o 
  -1   3   4      162.54      149.18      4.11 o 
   0   3   4      255.13      217.27      3.31 o 
   1   3   4      154.21      134.39      2.47 o 
   2   3   4      873.82      872.39     14.93 o 
   3   3   4        2.41        9.64      8.24 o 
   4   3   4     1199.70     1259.76     21.32 o 
   5   3   4       53.66       53.87      9.59 o 
   6   3   4        2.21       23.81     18.27 o 
  -6   4   4       11.84       15.93      5.99 o 
  -5   4   4      197.39      204.51     16.92 o 
  -4   4   4       68.25       67.14     14.92 o 
  -3   4   4       20.21       19.49     10.37 o 
  -2   4   4      604.03      609.23     11.85 o 
  -1   4   4      125.87      116.46      4.24 o 
   0   4   4       35.73       22.86      2.37 o 
   1   4   4      130.95      126.72      4.39 o 
   2   4   4      609.51      616.19     15.29 o 
   3   4   4       17.90       10.56      6.47 o 
   4   4   4       66.76       78.16     12.62 o 
   5   4   4      192.27      174.95     19.73 o 
   6   4   4       11.99       10.89     11.33 o 
  -5   5   4       39.12       38.83     10.20 o 
  -4   5   4      319.67      311.56     17.07 o 
  -3   5   4      244.67      262.24     15.47 o 
  -2   5   4      614.99      594.48     14.60 o 
  -1   5   4      423.41      404.10      6.29 o 
   0   5   4      157.54      170.57      3.98 o 
   1   5   4      424.44      410.85      6.23 o 
   2   5   4      615.48      600.93      9.90 o 
   3   5   4      239.93      240.79     11.81 o 
   4   5   4      319.05      346.10     25.15 o 
   5   5   4       41.34       35.02     14.18 o 
  -5   6   4        2.43       14.11      8.48 o 
  -4   6   4      247.37      246.82     14.58 o 
  -3   6   4      202.25      210.65     13.86 o 
  -2   6   4      131.35      136.12      8.06 o 
  -1   6   4      145.38      161.23      4.60 o 
   0   6   4      907.36      990.91     11.97 o 
   1   6   4      144.76      154.65      3.61 o 
   2   6   4      127.31      128.44      6.95 o 
   3   6   4      208.98      214.68     10.95 o 
   4   6   4      244.27      227.65     11.29 o 
   5   6   4        3.03        9.80     14.84 o 
  -5   7   4       42.51       36.91     10.56 o 
  -4   7   4      233.26      230.58     14.80 o 
  -3   7   4      173.31      169.34     12.64 o 
  -2   7   4      256.91      246.50     11.69 o 
  -1   7   4      393.91      394.45      7.57 o 
   0   7   4     1316.60     1396.44     15.34 o 
   1   7   4      384.64      383.80      7.58 o 
   2   7   4      259.63      254.89      7.75 o 
   3   7   4      167.90      169.21      9.09 o 
   4   7   4      231.55      251.88     15.24 o 
   5   7   4       43.43       54.69     14.12 o 
  -5   8   4       30.67       23.07     10.05 o 
  -4   8   4       30.30       22.37      9.16 o 
  -3   8   4      254.96      258.61     12.21 o 
  -2   8   4      236.31      254.56     10.74 o 
  -1   8   4      530.82      514.12     14.48 o 
   0   8   4      111.19      103.92      6.27 o 
   1   8   4      518.63      514.35      9.13 o 
   2   8   4      239.91      246.40      8.80 o 
   3   8   4      251.05      264.28     10.57 o 
   4   8   4       31.15       39.72     10.94 o 
   5   8   4       31.59       35.24     12.84 o 
  -5   9   4       32.70       10.96      9.57 o 
  -4   9   4      120.24      112.10     11.10 o 
  -3   9   4      144.05      139.76     10.27 o 
  -2   9   4      116.08      126.15      7.20 o 
  -1   9   4      261.14      260.74     33.38 o 
   0   9   4       99.35       95.51      5.94 o 
   1   9   4      268.21      251.06     10.69 o 
   2   9   4      116.20      118.38      7.12 o 
   3   9   4      143.94      134.27      9.81 o 
   4   9   4      123.55      119.71     12.36 o 
   5   9   4       33.35       30.92     25.58 o 
  -4  10   4       18.60       22.32     17.36 o 
  -3  10   4       31.68       43.99     29.50 o 
  -2  10   4      327.61      335.76     22.92 o 
  -1  10   4      363.61      375.00     17.97 o 
   0  10   4      161.40      149.00     10.58 o 
   1  10   4      370.68      380.94     11.77 o 
   2  10   4      326.85      373.47     19.02 o 
   3  10   4       32.64       33.82      9.52 o 
   4  10   4       19.25       20.25      6.62 o 
  -4  11   4       28.77       33.60     18.35 o 
  -3  11   4      184.23      185.31     51.49 o 
  -2  11   4      147.57      152.58     24.26 o 
  -1  11   4      125.62      127.78     14.86 o 
   0  11   4        8.54        2.22      3.09 o 
   1  11   4      128.68      140.36      9.63 o 
   2  11   4      151.01      128.49      6.83 o 
   3  11   4      180.43      175.05     51.29 o 
   4  11   4       26.88       37.06     17.95 o 
  -3  12   4       53.99       64.75     36.69 o 
  -1  12   4       60.99       53.80     15.88 o 
   0  12   4        3.33        6.21      4.58 o 
   1  12   4       56.67       70.41     10.06 o 
   2  12   4        0.03        6.36     14.52 o 
   3  12   4       53.40       61.31     35.29 o 
  -3  13   4       86.87       51.53     29.47 o 
  -2  13   4       60.43       54.13     23.28 o 
  -1  13   4       91.11      106.24     18.77 o 
   0  13   4      123.96      153.66     18.46 o 
   1  13   4       89.72      105.66     20.60 o 
   2  13   4       61.10       67.26     26.91 o 
   3  13   4       87.05       90.80     18.59 o 
  -2  14   4       44.69       38.79     25.16 o 
  -1  14   4       56.71       67.06     36.58 o 
   0  14   4        0.01        3.07      7.15 o 
   1  14   4       57.34       68.78     29.38 o 
   2  14   4       45.89       39.76     21.12 o 
  -1  15   4        2.38        3.73     11.96 o 
   0  15   4        2.48        2.42      4.26 o 
   1  15   4        2.05        1.28      6.66 o 
   1   0   5     1040.45      985.47      7.31 o 
   2   0   5      212.76      198.82      6.00 o 
   3   0   5       14.88       22.31      7.49 o 
   4   0   5       39.13       26.88      9.24 o 
   5   0   5        1.23        4.36      6.39 o 
   6   0   5      180.91      152.54     13.51 o 
  -6   1   5       20.31       36.21     13.18 o 
  -5   1   5       24.28       24.23      6.47 o 
  -4   1   5       35.67       26.03      9.34 o 
  -3   1   5      166.31      153.07      8.75 o 
  -2   1   5     1894.68     1938.86     38.40 o 
  -1   1   5     1005.80      988.69     15.35 o 
   0   1   5       11.93       14.39      3.77 o 
   1   1   5     1018.61     1009.58      9.81 o 
   2   1   5     1915.42     2026.59     23.42 o 
   3   1   5      158.07      144.93      9.99 o 
   4   1   5       35.58       39.16      7.46 o 
   5   1   5       21.90       24.91      9.04 o 
   6   1   5       20.29       24.09     11.59 o 
  -6   2   5       31.50       34.43     14.17 o 
  -5   2   5       19.28       13.19      5.35 o 
  -4   2   5      619.83      597.34     27.85 o 
  -3   2   5      218.47      233.38     13.96 o 
  -2   2   5     1661.20     1707.37     27.48 o 
  -1   2   5     7096.79     7381.79     43.06 o 
   0   2   5     1204.88     1128.79     10.96 o 
   1   2   5     7082.31     7490.54     42.19 o 
   2   2   5     1670.77     1739.33     23.04 o 
   3   2   5      211.88      199.83     10.26 o 
   4   2   5      614.77      632.74     17.91 o 
   5   2   5       18.58       21.13      8.11 o 
   6   2   5       30.74       19.95     11.86 o 
  -6   3   5       12.26       12.15     10.19 o 
  -5   3   5       98.52      107.45     13.99 o 
  -4   3   5      169.22      162.56     16.27 o 
  -3   3   5      246.37      223.15      7.15 o 
  -2   3   5      346.65      329.66      5.77 o 
  -1   3   5     2666.35     2772.92     10.26 o 
   0   3   5      468.98      438.15     10.02 o 
   1   3   5     2663.16     2811.38     26.85 o 
   2   3   5      335.07      340.43     12.16 o 
   3   3   5      252.07      237.00     14.37 o 
   4   3   5      171.33      147.30     12.52 o 
   5   3   5       97.17       90.54     10.95 o 
   6   3   5       11.97       27.78     14.19 o 
  -6   4   5        3.62        5.08      4.66 o 
  -5   4   5       53.82       51.59     11.75 o 
  -4   4   5      205.45      206.70     14.47 o 
  -3   4   5      127.63      120.68     15.24 o 
  -2   4   5      144.17      127.00      6.42 o 
  -1   4   5     1215.90     1210.00     22.21 o 
   0   4   5     2277.59     2337.38     18.08 o 
   1   4   5     1192.21     1222.11      9.10 o 
   2   4   5      146.70      110.87     11.26 o 
   3   4   5      131.00      122.03     18.58 o 
   4   4   5      213.49      231.77     17.12 o 
   5   4   5       53.15       54.84     15.67 o 
   6   4   5        3.35        2.12     10.11 o 
  -5   5   5      100.45      109.48     13.67 o 
  -4   5   5        2.00        8.08      5.96 o 
  -3   5   5       40.87       41.25     10.30 o 
  -2   5   5      126.58      132.53     10.05 o 
  -1   5   5      210.16      201.32      5.57 o 
   0   5   5     1219.61     1345.12      8.50 o 
   1   5   5      216.77      212.95      4.30 o 
   2   5   5      121.46      121.30      6.75 o 
   3   5   5       45.12       31.57      8.09 o 
   4   5   5        2.56        7.47      9.34 o 
   5   5   5       98.26      113.60     18.52 o 
  -5   6   5      173.13      156.90     14.19 o 
  -4   6   5      209.51      212.17     13.42 o 
  -3   6   5      112.27      126.54     13.24 o 
  -2   6   5      219.49      228.35     11.88 o 
  -1   6   5      482.03      484.55      8.40 o 
   0   6   5       66.71       66.67      3.75 o 
   1   6   5      487.14      477.61      6.50 o 
   2   6   5      219.61      212.38     10.80 o 
   3   6   5      115.19      117.87      9.73 o 
   4   6   5      208.51      213.94     18.37 o 
   5   6   5      175.78      160.91     21.24 o 
  -5   7   5       20.93        3.98     12.00 o 
  -4   7   5       18.63       14.23      7.20 o 
  -3   7   5      328.92      357.47     13.49 o 
  -2   7   5        2.85        6.48      5.20 o 
  -1   7   5      343.86      336.82     12.26 o 
   0   7   5      381.18      387.13      8.48 o 
   1   7   5      345.47      338.12      6.09 o 
   2   7   5        2.09        2.77      2.54 o 
   3   7   5      323.84      346.90     11.23 o 
   4   7   5       19.45        6.77      8.65 o 
   5   7   5       19.63       26.15     13.35 o 
  -5   8   5       58.08       39.62      9.25 o 
  -4   8   5      314.61      336.03     14.91 o 
  -3   8   5      327.83      342.44     16.87 o 
  -2   8   5      276.37      289.51     11.42 o 
  -1   8   5      458.37      443.29     11.67 o 
   0   8   5       85.06       68.38      5.78 o 
   1   8   5      453.70      429.06      8.12 o 
   2   8   5      280.20      289.46     11.68 o 
   3   8   5      331.04      314.96     19.62 o 
   4   8   5      310.96      334.31     15.77 o 
   5   8   5       56.63       50.00     15.72 o 
  -5   9   5       30.38       18.24      9.40 o 
  -4   9   5       48.00       74.35     11.57 o 
  -3   9   5       90.53       95.03      9.54 o 
  -2   9   5      207.87      207.60      7.94 o 
  -1   9   5       99.99      101.13      9.50 o 
   0   9   5       74.88       88.84      9.95 o 
   1   9   5      100.49      104.81      6.95 o 
   2   9   5      203.40      215.43      8.89 o 
   3   9   5       94.66       94.66      7.76 o 
   4   9   5       46.85       52.81     10.57 o 
   5   9   5       31.96       22.74      9.85 o 
  -4  10   5       56.58       38.87     20.42 o 
  -3  10   5       27.44       10.41      8.26 o 
  -2  10   5       33.08       32.20     16.35 o 
  -1  10   5       41.83       39.09     11.11 o 
   0  10   5      296.74      314.95     12.15 o 
   1  10   5       39.55       32.03      8.59 o 
   2  10   5       30.21       25.24      5.33 o 
   3  10   5       28.73       18.75      9.56 o 
   4  10   5       57.33       57.36     13.49 o 
  -4  11   5       23.83       20.50     15.79 o 
  -3  11   5       60.87       49.82     19.62 o 
  -2  11   5      133.72      117.76     19.53 o 
  -1  11   5       17.06       12.09      5.29 o 
   0  11   5       15.26       10.80      5.08 o 
   1  11   5       18.71       11.54      4.85 o 
   2  11   5      137.92      134.75      8.96 o 
   3  11   5       59.14       39.32     20.81 o 
   4  11   5       24.25       38.49     19.42 o 
  -3  12   5        8.21        8.85      5.21 o 
  -2  12   5       81.93       99.55     26.84 o 
  -1  12   5      223.86      230.27     21.97 o 
   0  12   5      580.15      596.96     18.87 o 
   1  12   5      225.46      231.98     16.42 o 
   2  12   5       79.38       79.96     31.36 o 
   3  12   5        7.86       11.08     12.95 o 
  -2  13   5       55.06       50.14     31.76 o 
  -1  13   5       17.94       51.17     17.91 o 
   0  13   5        2.10        3.93      3.80 o 
   1  13   5       18.36       19.13     13.23 o 
   2  13   5       52.87       52.17     22.75 o 
   3  13   5       51.54       64.14     17.02 o 
  -2  14   5       44.03       30.81     21.67 o 
  -1  14   5       33.66       40.98     15.73 o 
   0  14   5      175.35      192.09     20.52 o 
   1  14   5       33.02       30.83      9.18 o 
   2  14   5       45.86       20.86     12.11 o 
  -1  15   5       19.56        9.76     14.94 o 
   0  15   5        2.77        4.69      9.32 o 
   1  15   5       20.98       14.15      8.84 o 
   0   0   6      971.95      972.84     15.64 o 
   1   0   6      270.29      266.81      4.35 o 
   2   0   6      324.74      385.20      9.85 o 
   3   0   6       95.17      103.14     12.22 o 
   4   0   6      438.38      432.86     14.83 o 
   5   0   6      124.87      124.03     10.96 o 
   6   0   6        8.98       11.72      8.50 o 
  -6   1   6        8.35       33.16     19.54 o 
  -5   1   6      147.24      145.25     10.50 o 
  -4   1   6      396.30      400.67     16.46 o 
  -3   1   6       16.47       12.19      4.06 o 
  -2   1   6      648.55      664.46     12.73 o 
  -1   1   6     1992.82     2002.97     24.44 o 
   0   1   6       95.57       85.43      6.13 o 
   1   1   6     1992.52     1995.16     16.89 o 
   2   1   6      669.06      638.14     20.68 o 
   3   1   6       16.12       17.12      6.02 o 
   4   1   6      391.25      392.73     13.85 o 
   5   1   6      147.52      137.57     13.08 o 
   6   1   6        7.61        4.00      9.66 o 
  -6   2   6       55.86       47.46     13.27 o 
  -5   2   6       14.48       11.46     12.60 o 
  -4   2   6      310.91      319.28     27.34 o 
  -3   2   6      144.65      146.83     11.07 o 
  -2   2   6     1680.01     1640.09     35.05 o 
  -1   2   6      182.63      177.51      4.65 o 
   0   2   6     1090.59     1057.22     11.45 o 
   1   2   6      181.75      180.91      4.18 o 
   2   2   6     1671.70     1658.61     25.10 o 
   3   2   6      148.41      144.34     10.50 o 
   4   2   6      312.24      330.54     20.56 o 
   5   2   6       15.56       11.14      7.80 o 
   6   2   6       57.08       58.03     16.86 o 
  -6   3   6       27.05       34.23     12.13 o 
  -5   3   6       41.68       49.98     10.71 o 
  -4   3   6      204.91      203.31     15.41 o 
  -3   3   6      526.49      561.44      8.69 o 
  -2   3   6      315.00      290.98      6.23 o 
  -1   3   6     1967.84     2050.44     17.41 o 
   0   3   6      756.11      723.77      5.78 o 
   1   3   6     1933.34     2018.51     15.07 o 
   2   3   6      330.15      303.36      7.76 o 
   3   3   6      526.41      534.00     17.66 o 
   4   3   6      208.12      213.86     12.79 o 
   5   3   6       42.03       39.23      9.02 o 
   6   3   6       27.87       37.03     31.02 o 
  -5   4   6      226.16      221.06     17.29 o 
  -4   4   6        2.86        8.03      5.16 o 
  -3   4   6       81.60       77.19      9.53 o 
  -2   4   6      954.26      993.04     16.58 o 
  -1   4   6      368.26      361.02      6.51 o 
   0   4   6      602.67      589.63     12.04 o 
   1   4   6      368.87      368.86      4.76 o 
   2   4   6      935.76      965.84     16.07 o 
   3   4   6       88.29       85.02     11.89 o 
   4   4   6        3.31        5.24      9.74 o 
   5   4   6      219.25      213.09     35.84 o 
  -5   5   6       54.51       41.17     10.80 o 
  -4   5   6      623.40      622.17     18.16 o 
  -3   5   6       92.70       88.66     10.43 o 
  -2   5   6      204.15      195.12     11.11 o 
  -1   5   6     1013.21     1056.80     16.45 o 
   0   5   6      857.26      892.25      8.92 o 
   1   5   6     1025.23     1024.37     10.23 o 
   2   5   6      198.70      204.33     10.04 o 
   3   5   6       94.75      104.93     13.46 o 
   4   5   6      622.68      654.92     17.83 o 
   5   5   6       53.26       76.94     19.32 o 
  -5   6   6       13.97       15.15      6.57 o 
  -4   6   6      231.51      226.46     13.90 o 
  -3   6   6       32.11       25.57      9.61 o 
  -2   6   6      192.77      202.95     11.66 o 
  -1   6   6       11.77        6.20      3.35 o 
   0   6   6      644.90      706.43      9.87 o 
   1   6   6       12.27       11.35      2.36 o 
   2   6   6      200.00      207.77      9.76 o 
   3   6   6       35.38       24.69      8.72 o 
   4   6   6      228.87      212.53     12.18 o 
   5   6   6       15.44       15.97     13.46 o 
  -5   7   6       10.37       17.64      8.10 o 
  -4   7   6       49.31       51.48     10.21 o 
  -3   7   6       50.53       54.62      9.52 o 
  -2   7   6      193.82      187.90      9.83 o 
  -1   7   6      646.13      587.93     10.76 o 
   0   7   6        0.29        2.24      5.10 o 
   1   7   6      656.13      639.93     11.89 o 
   2   7   6      199.65      209.57      7.28 o 
   3   7   6       53.65       51.82      9.20 o 
   4   7   6       50.08       57.67     10.15 o 
   5   7   6       10.92       26.28     16.29 o 
  -5   8   6       43.79       43.53      9.31 o 
  -4   8   6       19.36       23.05     10.79 o 
  -3   8   6      124.19      128.09      9.79 o 
  -2   8   6      619.91      652.45     16.64 o 
  -1   8   6      105.66       93.21      9.96 o 
   0   8   6       22.60       16.19      5.92 o 
   1   8   6      107.92      108.59      5.10 o 
   2   8   6      612.09      664.58     16.40 o 
   3   8   6      123.66      138.74      9.14 o 
   4   8   6       21.24       24.91     10.20 o 
   5   8   6       43.99       48.15     13.73 o 
  -5   9   6       21.55       23.02     17.84 o 
  -4   9   6        8.57       14.78      7.24 o 
  -3   9   6       47.05       41.24      7.18 o 
  -2   9   6      774.39      768.24     16.43 o 
  -1   9   6      790.42      807.14     38.00 o 
   0   9   6     1089.83     1149.82     25.18 o 
   1   9   6      791.44      798.19     14.69 o 
   2   9   6      762.84      730.71     12.58 o 
   3   9   6       46.69       47.81      9.77 o 
   4   9   6        8.56       19.87     13.62 o 
   5   9   6       22.14       18.63     12.09 o 
  -4  10   6       16.40        6.76     14.54 o 
  -3  10   6      116.74       98.20     33.55 o 
  -2  10   6        1.43       -6.32      8.26 o 
  -1  10   6      172.15      183.12     22.27 o 
   0  10   6      145.92      128.14      8.79 o 
   1  10   6      179.82      175.92     10.07 o 
   2  10   6        1.11        4.72      4.72 o 
   3  10   6      118.84      127.87     10.33 o 
   4  10   6       14.89       24.45     20.29 o 
  -4  11   6       43.32       43.32     27.82 o 
  -3  11   6      189.17      156.83     47.52 o 
  -2  11   6       51.87       58.85     17.82 o 
  -1  11   6       60.04       29.45     15.76 o 
   0  11   6       47.08       51.61      7.41 o 
   1  11   6       63.59       52.72      8.35 o 
   2  11   6       52.16       56.22     10.02 o 
   3  11   6      184.35      172.24     28.24 o 
  -3  12   6       43.66       49.19     33.84 o 
  -1  12   6      116.11      151.13     21.92 o 
   0  12   6      136.34      160.48     19.41 o 
   1  12   6      116.35      136.66     11.78 o 
   2  12   6       22.38       20.16     10.79 o 
   3  12   6       43.20       99.28     20.76 o 
  -3  13   6       91.99       88.30     53.71 o 
  -2  13   6       26.31       18.75     17.39 o 
  -1  13   6       47.51       47.41     15.46 o 
   0  13   6       93.87       94.50      9.65 o 
   1  13   6       47.31       71.71     16.40 o 
   2  13   6       25.84       33.27     16.60 o 
   3  13   6       93.04      144.33     23.36 o 
  -2  14   6       36.61       22.00     18.89 o 
  -1  14   6       66.57       82.38     17.64 o 
   0  14   6        1.58        6.50      7.38 o 
   1  14   6       66.67       73.74     13.13 o 
   2  14   6       35.37       46.65     17.04 o 
  -1  15   6        3.91        8.89      8.63 o 
   1  15   6        3.67        2.47      6.78 o 
   1   0   7      108.36      120.37      3.82 o 
   2   0   7      717.97      736.34     11.71 o 
   3   0   7      338.38      335.44     13.22 o 
   4   0   7        1.68        2.79      2.64 o 
   5   0   7       27.29       24.24     10.60 o 
   6   0   7       38.25       37.75     11.17 o 
  -6   1   7       56.87       51.23     17.17 o 
  -5   1   7       26.57       27.66      8.90 o 
  -4   1   7        8.45        6.82      6.51 o 
  -3   1   7      162.54      158.98      7.61 o 
  -2   1   7      858.70      871.19     14.62 o 
  -1   1   7      719.51      673.05      6.45 o 
   0   1   7      708.54      630.68     10.09 o 
   1   1   7      725.61      715.03      9.86 o 
   2   1   7      859.46      876.37     25.56 o 
   3   1   7      166.78      164.88     10.61 o 
   4   1   7        8.65        4.98      4.80 o 
   5   1   7       25.82       28.34     10.58 o 
   6   1   7       59.22       46.28     12.78 o 
  -6   2   7      141.85      161.15     16.53 o 
  -5   2   7        3.83        8.98      6.14 o 
  -4   2   7      265.51      261.13     13.60 o 
  -3   2   7      325.56      346.93     21.28 o 
  -2   2   7     2944.90     3148.76     51.21 o 
  -1   2   7       48.65       42.89      3.92 o 
   0   2   7      831.87      838.83     11.53 o 
   1   2   7       50.06       38.56      3.04 o 
   2   2   7     2961.26     3134.24     53.40 o 
   3   2   7      331.07      319.76     11.05 o 
   4   2   7      260.23      268.61     12.06 o 
   5   2   7        4.21       -0.25      6.84 o 
  -6   3   7        0.71       10.43      8.91 o 
  -5   3   7      212.14      188.92     14.42 o 
  -4   3   7      109.88      115.13     14.04 o 
  -3   3   7     1000.71      923.02     41.52 o 
  -2   3   7     1046.26     1034.26     24.36 o 
  -1   3   7      959.44     1062.59     12.71 o 
   0   3   7      113.70      133.00      3.76 o 
   1   3   7      958.44     1067.50     18.43 o 
   2   3   7     1021.22     1005.08     16.67 o 
   3   3   7      993.29      913.50     38.71 o 
   4   3   7      110.66      116.15     13.30 o 
   5   3   7      209.54      183.93     17.75 o 
   6   3   7        1.01        3.73     18.39 o 
  -5   4   7       57.89       46.13     12.18 o 
  -4   4   7      172.01      189.87     12.89 o 
  -3   4   7        4.55        8.16      6.67 o 
  -2   4   7      422.96      416.95     12.27 o 
  -1   4   7      573.78      599.42     10.67 o 
   0   4   7      437.28      426.11      6.50 o 
   1   4   7      578.01      586.76     13.53 o 
   2   4   7      408.82      409.89     13.15 o 
   3   4   7        3.72       12.05      9.72 o 
   4   4   7      171.24      178.25     12.97 o 
   5   4   7       55.94       46.69     11.56 o 
  -5   5   7       66.75       63.91     11.45 o 
  -4   5   7       26.93       29.09      9.20 o 
  -3   5   7      171.88      171.07     11.71 o 
  -2   5   7       42.80       43.58      6.78 o 
  -1   5   7      233.41      231.13      9.83 o 
   0   5   7     2799.32     2893.38     28.31 o 
   1   5   7      236.63      232.48      7.41 o 
   2   5   7       38.63       49.94      8.87 o 
   3   5   7      177.31      172.41     13.45 o 
   4   5   7       25.44       37.79      9.58 o 
   5   5   7       64.94       81.99     17.29 o 
  -5   6   7       13.94       12.18      6.72 o 
  -4   6   7      315.79      321.25     15.39 o 
  -3   6   7      303.05      300.63     11.63 o 
  -2   6   7      140.86      145.15     10.90 o 
  -1   6   7      682.06      702.02     10.71 o 
   0   6   7       12.07        7.78      2.33 o 
   1   6   7      672.43      693.97     27.30 o 
   2   6   7      141.46      150.51     11.74 o 
   3   6   7      303.43      332.04     13.99 o 
   4   6   7      316.54      350.30     25.64 o 
   5   6   7       13.56       13.91     11.14 o 
  -5   7   7       16.18       16.26      7.53 o 
  -4   7   7       18.25       17.48      6.32 o 
  -3   7   7      453.17      456.76     12.57 o 
  -2   7   7        3.85        4.01      4.17 o 
  -1   7   7      341.11      340.91      7.92 o 
   0   7   7        5.87        6.13      3.97 o 
   1   7   7      343.51      332.84      7.26 o 
   2   7   7        5.23        5.66      4.13 o 
   3   7   7      460.63      526.95     26.23 o 
   4   7   7       19.74       27.36      8.48 o 
   5   7   7       14.67       15.58     12.45 o 
  -5   8   7       53.63       34.13      8.54 o 
  -4   8   7      134.78      140.11     15.56 o 
  -3   8   7      192.84      190.67     20.18 o 
  -2   8   7      415.94      430.93     10.88 o 
  -1   8   7        1.51        5.99      2.94 o 
   0   8   7       18.35       24.70      8.24 o 
   1   8   7        0.95        2.68      1.61 o 
   2   8   7      409.03      428.16     12.12 o 
   3   8   7      197.55      205.68     11.29 o 
   4   8   7      133.75      119.63     16.33 o 
   5   8   7       52.14       40.15     13.29 o 
  -4   9   7       95.65       88.90     13.22 o 
  -3   9   7        0.66        2.20      4.25 o 
  -2   9   7      181.28      189.58     11.80 o 
  -1   9   7      151.51      147.76     22.70 o 
   0   9   7       35.51       19.55     10.47 o 
   1   9   7      158.84      168.24      8.64 o 
   2   9   7      174.91      185.38      8.66 o 
   3   9   7        1.03        7.33      6.18 o 
   4   9   7       94.66       98.72     14.35 o 
  -4  10   7       58.81       57.41     18.60 o 
  -3  10   7      110.85      142.71     19.22 o 
  -2  10   7       11.39        8.85     15.55 o 
   0  10   7      166.76      186.08     16.70 o 
   1  10   7      148.42      138.58      7.30 o 
   2  10   7        9.85        8.87      4.38 o 
   3  10   7      108.34      114.43     10.53 o 
   4  10   7       60.87       60.05     26.93 o 
  -4  11   7       13.16        4.47      4.87 o 
  -2  11   7      121.31      120.84     19.02 o 
  -1  11   7       68.80       86.09     22.39 o 
   0  11   7      421.29      464.82     15.99 o 
   1  11   7       71.66       70.84      9.02 o 
   2  11   7      122.38      117.11     13.76 o 
   3  11   7        7.96       15.25      6.60 o 
  -3  12   7       59.65       59.37     41.11 o 
  -1  12   7      133.92      150.20     23.07 o 
   0  12   7      131.29      165.43     17.94 o 
   1  12   7      134.91      157.96     12.64 o 
   2  12   7       85.52      100.13     10.34 o 
  -3  13   7      104.27       68.40     39.76 o 
  -2  13   7      134.61      130.12     20.96 o 
  -1  13   7       36.57       53.41     19.60 o 
   0  13   7       13.29        0.84      6.60 o 
   1  13   7       36.22       29.69      8.86 o 
   2  13   7      132.43      129.88     20.97 o 
  -2  14   7       23.72       22.13     16.77 o 
   0  14   7       20.78       46.72     15.18 o 
   1  14   7       39.26       31.61     11.08 o 
   2  14   7       22.69       22.30     17.06 o 
  -1  15   7       48.00       28.91     11.92 o 
   0   0   8     1778.58     1718.84     11.33 o 
   1   0   8     2916.36     3109.55     27.15 o 
   2   0   8        5.78        9.83      3.32 o 
   3   0   8      656.30      647.34     20.78 o 
   4   0   8      181.05      189.63     10.57 o 
   5   0   8      247.16      251.53     15.03 o 
   6   0   8       11.54        7.70      9.33 o 
  -6   1   8        7.66       27.31     15.19 o 
  -5   1   8       75.32       63.26     11.08 o 
  -4   1   8       71.99       71.82     11.81 o 
  -3   1   8      553.03      536.92     16.32 o 
  -2   1   8     1024.66     1075.08     14.31 o 
  -1   1   8      241.02      217.97      6.73 o 
   0   1   8      313.10      309.23      4.59 o 
   1   1   8      258.01      229.59      4.71 o 
   2   1   8     1007.98     1085.79     23.86 o 
   3   1   8      559.26      563.87     13.64 o 
   4   1   8       67.47       65.59     12.20 o 
   5   1   8       76.07       74.63     12.47 o 
   6   1   8        7.03       20.18     16.11 o 
  -6   2   8       30.42       33.73     17.16 o 
  -5   2   8       45.06       54.47     12.80 o 
  -4   2   8       65.95       66.63      9.41 o 
  -3   2   8      171.03      173.78     12.10 o 
  -2   2   8     1407.18     1394.35     22.94 o 
  -1   2   8      918.11      967.96     11.15 o 
   0   2   8     3728.64     3681.08     49.00 o 
   1   2   8      932.16      954.00      9.04 o 
   2   2   8     1414.84     1404.44     20.24 o 
   3   2   8      167.88      152.64     12.53 o 
   4   2   8       66.37       69.65     10.63 o 
   5   2   8       44.59       64.79     13.65 o 
  -5   3   8       80.89       78.79     13.22 o 
  -4   3   8       80.74       63.21     14.31 o 
  -3   3   8      308.55      289.72     12.43 o 
  -2   3   8      331.25      341.41      9.26 o 
  -1   3   8      551.47      522.51      9.94 o 
   0   3   8       26.51       20.77      4.20 o 
   1   3   8      555.69      518.79     13.22 o 
   2   3   8      342.15      341.50     15.33 o 
   3   3   8      303.19      287.58     13.08 o 
   4   3   8       81.25       73.63     11.81 o 
   5   3   8       80.19       79.43     16.80 o 
  -5   4   8      209.33      193.78     17.52 o 
  -4   4   8      214.78      214.85     13.36 o 
  -3   4   8      568.25      578.28     17.71 o 
  -2   4   8      926.48      966.76     19.53 o 
  -1   4   8      972.19     1015.19     35.16 o 
   0   4   8       80.60       80.75      5.38 o 
   1   4   8      985.27      983.11     19.25 o 
   2   4   8      910.50      879.55     27.60 o 
   3   4   8      576.50      556.08     20.86 o 
   4   4   8      216.25      215.13     15.71 o 
   5   4   8      212.19      208.50     17.63 o 
  -5   5   8       56.52       52.74     10.64 o 
  -4   5   8       31.32       26.12      9.15 o 
  -3   5   8      296.59      289.08     12.46 o 
  -2   5   8       98.03       96.73      9.14 o 
  -1   5   8     1120.79     1181.82     15.30 o 
   0   5   8      792.27      846.05     12.46 o 
   1   5   8     1133.65     1163.19     19.21 o 
   2   5   8      100.48       92.07     13.57 o 
   3   5   8      298.44      285.19     14.58 o 
   4   5   8       32.46       33.69     10.12 o 
   5   5   8       54.32       42.00     15.64 o 
  -5   6   8      124.28      121.70     14.72 o 
  -4   6   8      121.67      123.67     12.94 o 
  -3   6   8      193.17      208.18     10.92 o 
  -2   6   8      300.86      294.15     12.80 o 
  -1   6   8      158.31      171.04      6.87 o 
   0   6   8      362.23      370.04      5.79 o 
   1   6   8      153.10      158.65      8.91 o 
   2   6   8      300.43      342.12     19.91 o 
   3   6   8      195.08      196.36     11.85 o 
   4   6   8      122.36      111.68     16.57 o 
   5   6   8      123.56      136.24     19.35 o 
  -5   7   8       17.90       21.35      8.41 o 
  -4   7   8       21.45       17.84      6.36 o 
  -3   7   8      124.84      117.78      8.82 o 
  -2   7   8      191.44      194.24      9.62 o 
  -1   7   8       93.81       92.37      4.05 o 
   0   7   8       44.06       21.69      2.61 o 
   1   7   8       88.32       88.23      5.25 o 
   2   7   8      187.73      188.08     12.48 o 
   3   7   8      129.38      119.59     11.02 o 
   4   7   8       20.55       13.82      6.70 o 
   5   7   8       18.79       15.10     10.81 o 
  -5   8   8       26.61       25.31      8.64 o 
  -4   8   8       64.47       59.52      8.95 o 
  -3   8   8      182.88      206.93     12.85 o 
  -2   8   8       69.55       56.65      6.96 o 
  -1   8   8      161.06      150.22      6.22 o 
   0   8   8      162.30      157.93     12.81 o 
   1   8   8      167.56      164.52      6.10 o 
   2   8   8       65.09       65.14      7.99 o 
   3   8   8      183.54      203.29     11.08 o 
   4   8   8       67.67       72.44     13.21 o 
   5   8   8       26.04       27.01     29.19 o 
  -4   9   8        4.21       11.71      9.01 o 
  -3   9   8       31.29       31.09      6.08 o 
  -2   9   8       69.13       65.69      6.07 o 
  -1   9   8      259.69      269.21     24.07 o 
   0   9   8      163.94      171.81     11.38 o 
   1   9   8      259.36      246.67      8.43 o 
   2   9   8       64.71       61.40      7.77 o 
   3   9   8       31.85       21.10      9.13 o 
   4   9   8        4.11        9.82      9.89 o 
  -4  10   8      127.88      116.30     29.35 o 
  -3  10   8       88.17      103.22     15.39 o 
  -2  10   8       94.71       98.23     19.98 o 
   0  10   8        0.60        5.10      4.13 o 
   1  10   8       61.77       55.92      6.87 o 
   2  10   8       96.10      111.44     13.08 o 
   3  10   8       87.64       94.82      8.25 o 
   4  10   8      125.99      135.35     31.29 o 
  -4  11   8        1.40       13.73      7.83 o 
  -3  11   8       28.44       47.06     14.14 o 
  -2  11   8      226.35      254.37     24.34 o 
  -1  11   8       48.21       63.52     21.29 o 
   0  11   8       16.08       17.22      5.52 o 
   1  11   8       51.26       42.47     20.33 o 
   2  11   8      223.15      223.04     13.38 o 
   3  11   8       27.97       26.36      6.66 o 
   4  11   8        1.34       11.36     12.93 o 
  -3  12   8       18.92       30.06     23.35 o 
  -2  12   8      100.40      126.12     23.48 o 
  -1  12   8      150.46      152.58     24.37 o 
   0  12   8      275.42      284.51     22.53 o 
   1  12   8      153.34      155.92     17.76 o 
   2  12   8      100.60      146.09     15.09 o 
  -3  13   8       37.11       34.72     12.88 o 
  -2  13   8       89.43       73.05     17.28 o 
  -1  13   8       59.70       65.17     20.30 o 
   0  13   8       35.33       60.88     15.96 o 
   1  13   8       59.92       50.93     14.36 o 
  -2  14   8       31.82       23.69     10.81 o 
  -1  14   8       51.44       40.13     22.66 o 
   0  14   8        2.39        1.46      7.39 o 
   1  14   8       52.03       71.10     14.98 o 
  -1  15   8        2.01       -1.50      7.85 o 
   0  15   8       35.99       36.01     15.49 o 
   1   0   9     1351.32     1471.74     29.33 o 
   2   0   9       40.50       33.13      4.61 o 
   3   0   9       60.13       64.13      9.67 o 
   4   0   9       14.40       15.56      6.34 o 
   5   0   9        1.55        7.77      7.42 o 
  -5   1   9      103.98      102.19     12.29 o 
  -4   1   9       59.00       54.68     12.05 o 
  -3   1   9      523.75      488.61     19.40 o 
  -2   1   9      272.11      257.86      8.81 o 
  -1   1   9      294.33      293.22      7.07 o 
   0   1   9     2581.72     2519.91     16.32 o 
   1   1   9      289.87      306.87      8.08 o 
   2   1   9      282.09      268.73      9.07 o 
   3   1   9      533.18      500.01     14.03 o 
   4   1   9       58.38       67.06     10.87 o 
   5   1   9      105.86      103.84     12.90 o 
  -5   2   9       78.74       70.55     12.79 o 
  -4   2   9      197.40      195.50     14.31 o 
  -3   2   9      230.80      223.73     12.18 o 
  -2   2   9      367.80      406.53     12.98 o 
  -1   2   9      390.23      423.14      8.82 o 
   0   2   9       63.40       53.72      4.53 o 
   1   2   9      380.48      418.61     10.87 o 
   2   2   9      369.55      391.04     10.59 o 
   3   2   9      232.95      216.05     15.65 o 
   4   2   9      184.46      152.10     20.92 o 
   5   2   9       79.75       81.46     12.67 o 
  -5   3   9       68.51       78.26     13.37 o 
  -4   3   9       83.97       73.60     14.31 o 
  -3   3   9       12.40        9.97      4.21 o 
  -2   3   9      876.70      883.48     19.26 o 
  -1   3   9      901.42      970.67     12.66 o 
   0   3   9     1210.22     1194.04     11.02 o 
   1   3   9      904.53      995.70     15.63 o 
   2   3   9      867.78      837.12     29.43 o 
   3   3   9       10.93        9.41      5.77 o 
   4   3   9       84.84       93.28     11.79 o 
   5   3   9       66.60       73.72     11.67 o 
  -5   4   9       69.06       63.67     11.89 o 
  -4   4   9       41.79       43.58     10.27 o 
  -3   4   9       92.17      100.82     12.28 o 
  -2   4   9      727.38      757.29     15.45 o 
  -1   4   9      112.90      120.48      5.13 o 
   0   4   9      188.36      192.27      8.24 o 
   1   4   9      111.57      115.27      5.71 o 
   2   4   9      724.68      742.48     16.00 o 
   3   4   9       90.81      111.38     13.77 o 
   4   4   9       41.11       38.31     10.84 o 
   5   4   9       67.08       61.65     11.19 o 
  -5   5   9       19.83       11.78      5.89 o 
  -4   5   9      115.46      118.99     13.70 o 
  -3   5   9     1223.32     1231.15     23.67 o 
  -2   5   9      368.14      375.37     13.29 o 
  -1   5   9      105.81      103.29      6.67 o 
   0   5   9     3752.04     3944.32     42.88 o 
   1   5   9      103.96       89.57      8.35 o 
   2   5   9      364.31      361.10     22.90 o 
   3   5   9     1233.35     1227.31     27.49 o 
   4   5   9      113.57      113.76     12.38 o 
   5   5   9       18.77       19.65     14.37 o 
  -5   6   9        4.59       11.29      6.00 o 
  -4   6   9      141.27      155.65     12.90 o 
  -3   6   9       44.36       48.40      8.90 o 
  -2   6   9      163.52      171.01     10.54 o 
  -1   6   9        3.27        3.20      3.97 o 
   0   6   9       47.91       52.28      3.93 o 
   1   6   9        4.15        1.60      1.89 o 
   2   6   9      156.45      160.92     13.16 o 
   3   6   9       45.74       40.43      9.75 o 
   4   6   9      143.46      155.31     12.74 o 
   5   6   9        3.87       23.21     15.80 o 
  -5   7   9        1.90        4.87      6.33 o 
  -4   7   9       33.31       29.26      8.34 o 
  -3   7   9       14.64       15.38      5.87 o 
  -2   7   9      262.31      249.90     11.53 o 
  -1   7   9      318.49      381.77     21.13 o 
   0   7   9      629.22      623.73     22.55 o 
   1   7   9      312.90      323.17     14.80 o 
   2   7   9      268.80      260.60     13.45 o 
   3   7   9       15.19       11.39      7.09 o 
   4   7   9       34.25       31.70      8.80 o 
   5   7   9        1.67       20.60     15.78 o 
  -5   8   9       24.09       21.72     10.38 o 
  -4   8   9       16.04       17.34      6.71 o 
  -3   8   9       57.02       54.72     11.61 o 
  -2   8   9       14.06       10.80      5.02 o 
  -1   8   9      393.48      390.96     10.32 o 
   0   8   9        2.79        5.44      7.38 o 
   1   8   9      388.88      391.40     12.18 o 
   2   8   9       14.32       11.80      6.34 o 
   3   8   9       53.41       55.05      9.35 o 
   4   8   9       16.97       29.73     16.39 o 
   5   8   9       24.65       34.18     15.76 o 
  -4   9   9       28.94       22.95     21.16 o 
  -3   9   9       60.18       48.21     14.11 o 
  -2   9   9       58.84       56.90      6.98 o 
  -1   9   9      154.88      165.03     14.27 o 
   0   9   9      703.55      761.63     16.26 o 
   1   9   9      159.49      162.98     12.27 o 
   2   9   9       54.69       78.77     19.52 o 
   3   9   9       57.24       56.00     22.85 o 
   4   9   9       28.78       31.73     21.18 o 
  -4  10   9       40.16       29.50     16.11 o 
  -3  10   9       27.78       14.17      9.18 o 
  -2  10   9       38.72       33.32     11.47 o 
  -1  10   9      231.75      204.38     15.22 o 
   0  10   9      189.63      213.74     10.79 o 
   1  10   9      237.49      212.84     12.88 o 
   2  10   9       40.84       42.30      6.74 o 
   3  10   9       29.33       32.51      7.50 o 
   4  10   9       41.36       49.25     28.78 o 
  -4  11   9       16.69       14.31     11.22 o 
  -3  11   9       69.56       77.90     16.04 o 
  -2  11   9        0.21        7.59     14.14 o 
  -1  11   9      489.82      558.72     59.77 o 
   0  11   9      298.27      309.05     12.30 o 
   1  11   9      490.04      533.93     27.66 o 
   2  11   9        0.16        4.44      2.39 o 
   3  11   9       71.44       74.58     17.26 o 
   4  11   9       16.61        4.85     12.23 o 
  -3  12   9       56.69       53.06     17.30 o 
  -2  12   9        1.26        3.69      7.84 o 
  -1  12   9       29.26       19.75      8.90 o 
   0  12   9       19.57       18.75      8.43 o 
   1  12   9       30.12       38.13     15.24 o 
   2  12   9        1.15        4.04      5.36 o 
  -3  13   9       27.92       16.47     15.37 o 
  -2  13   9       74.99       95.39     14.96 o 
  -1  13   9       94.37       85.27     12.20 o 
   0  13   9        1.12       -0.74      7.24 o 
   1  13   9       94.46       90.76     17.50 o 
  -2  14   9      105.91      109.31     13.88 o 
  -1  14   9       39.92       19.49      8.82 o 
   0  14   9       23.92       16.08     10.77 o 
   1  14   9       39.69       46.76     13.79 o 
   0  15   9       78.27       96.92     22.94 o 
   0   0  10      134.46      142.12     11.13 o 
   1   0  10      586.82      587.93      9.94 o 
   2   0  10       31.62       27.74      5.16 o 
   3   0  10      419.17      418.24     15.41 o 
   4   0  10       36.54       21.64      8.75 o 
   5   0  10      202.00      210.73     15.10 o 
  -5   1  10       40.71       40.94     11.04 o 
  -4   1  10       19.78       11.27      6.73 o 
  -3   1  10      558.72      565.42     18.32 o 
  -2   1  10      214.05      205.65      7.29 o 
  -1   1  10      372.36      358.66      9.75 o 
   0   1  10     1305.13     1351.45     21.88 o 
   1   1  10      354.90      344.59      9.83 o 
   2   1  10      215.98      213.02      9.56 o 
   3   1  10      567.46      557.23     20.60 o 
   4   1  10       21.10       21.40      7.61 o 
   5   1  10       40.41       24.17      9.18 o 
  -5   2  10      196.92      198.33     14.98 o 
  -4   2  10      161.61      151.52     13.12 o 
  -3   2  10      199.40      202.33     12.43 o 
  -2   2  10      144.39      141.78      8.67 o 
  -1   2  10      550.13      539.54     11.62 o 
   0   2  10      394.23      383.83      6.80 o 
   1   2  10      559.94      554.41     11.85 o 
   2   2  10      147.16      163.58      9.21 o 
   3   2  10      204.51      196.90     10.30 o 
   4   2  10      161.28      150.87     13.76 o 
   5   2  10      195.55      214.71     16.46 o 
  -5   3  10       15.77       12.01      6.24 o 
  -4   3  10       71.91       68.80     11.64 o 
  -3   3  10      537.16      533.57     17.40 o 
  -2   3  10      255.28      269.62     11.37 o 
  -1   3  10       18.61       13.67      3.32 o 
   0   3  10      174.75      193.44      8.78 o 
   1   3  10       17.87       16.29      5.56 o 
   2   3  10      251.86      259.58     11.05 o 
   3   3  10      532.44      509.40     18.78 o 
   4   3  10       72.47       67.33     11.48 o 
   5   3  10       15.88       21.86      8.92 o 
  -5   4  10      235.19      225.03     15.14 o 
  -4   4  10       61.38       60.09     10.39 o 
  -3   4  10     1752.14     1765.29     22.36 o 
  -2   4  10       44.32       32.95      6.05 o 
  -1   4  10      330.27      308.51      8.84 o 
   0   4  10        0.29        2.79      2.38 o 
   1   4  10      323.19      306.04      8.78 o 
   2   4  10       41.93       42.10      6.06 o 
   3   4  10     1748.86     1724.16     26.10 o 
   4   4  10       63.53       61.66     12.88 o 
   5   4  10      241.15      228.43     16.05 o 
  -5   5  10       29.17       21.00      7.82 o 
  -4   5  10       14.15       14.94      7.43 o 
  -3   5  10       60.93       55.58      9.53 o 
  -2   5  10      433.73      441.97     19.70 o 
  -1   5  10      488.13      487.82      8.36 o 
   0   5  10      251.34      249.41     10.23 o 
   1   5  10      499.95      499.54      8.41 o 
   2   5  10      436.10      398.86     26.25 o 
   3   5  10       58.26       30.03     11.64 o 
   4   5  10       13.20       17.38     12.58 o 
   5   5  10       27.97       24.51     14.77 o 
  -5   6  10      141.27      141.36     20.49 o 
  -4   6  10      272.64      284.05     14.02 o 
  -3   6  10      651.87      711.37     18.15 o 
  -2   6  10      233.45      247.41     11.53 o 
  -1   6  10      144.22      163.70     15.26 o 
   0   6  10      246.06      251.11      9.80 o 
   1   6  10      149.19      127.47      7.57 o 
   2   6  10      234.35      261.91     17.51 o 
   3   6  10      649.40      718.84     20.70 o 
   4   6  10      271.14      275.49     14.98 o 
   5   6  10      138.73      145.54     19.88 o 
  -5   7  10       27.44       19.11      7.79 o 
  -4   7  10       31.08       27.04      7.94 o 
  -3   7  10       87.05       80.11      9.05 o 
  -2   7  10      210.41      199.69      9.34 o 
  -1   7  10       87.09       93.74      8.33 o 
   0   7  10        0.62        2.17      2.04 o 
   1   7  10       79.68       69.42      9.04 o 
   2   7  10      214.57      203.52     13.94 o 
   3   7  10       90.54       85.18     11.25 o 
   4   7  10       30.38       22.85      6.74 o 
   5   7  10       28.43       23.04     11.94 o 
  -4   8  10       85.24       85.04     11.95 o 
  -3   8  10      104.09      125.21      9.07 o 
  -2   8  10       65.97       63.33     14.52 o 
  -1   8  10        1.08        2.55      2.94 o 
   0   8  10        6.99        6.87      3.01 o 
   1   8  10        1.51        4.26      4.08 o 
   2   8  10       69.51       59.71      9.59 o 
   3   8  10      103.62      111.69     10.72 o 
   4   8  10       86.28       95.01     15.95 o 
  -4   9  10        9.10        7.70      8.86 o 
  -3   9  10       93.76       91.39     16.47 o 
  -2   9  10       69.23       61.06     14.28 o 
  -1   9  10       62.98       42.28      9.88 o 
   0   9  10       68.67       79.83     15.19 o 
   1   9  10       60.75       63.36      7.53 o 
   2   9  10       70.44       89.98     10.30 o 
   3   9  10       91.86       78.88     12.01 o 
   4   9  10        8.90       13.19      8.07 o 
  -4  10  10      128.31      124.45     32.81 o 
  -3  10  10      103.61      109.86     16.47 o 
  -2  10  10      122.01      138.06     16.39 o 
  -1  10  10       14.14       15.26      8.97 o 
   0  10  10        4.88        8.17      6.65 o 
   1  10  10       12.93        9.97      5.19 o 
   2  10  10      119.71      105.51     11.99 o 
   3  10  10      101.07      105.75      9.56 o 
   4  10  10      127.53      135.73     36.81 o 
  -3  11  10       12.10       15.61     10.69 o 
  -2  11  10       78.17       84.43     17.76 o 
  -1  11  10        3.38        0.16      8.42 o 
   0  11  10       42.13       50.06      8.58 o 
   1  11  10        2.76        2.97      5.92 o 
   2  11  10       77.90       76.66     21.22 o 
   3  11  10       12.21       21.60     11.20 o 
  -3  12  10       18.34       22.85     11.06 o 
  -2  12  10      166.75      174.55     16.91 o 
  -1  12  10      121.87      131.62     15.07 o 
   0  12  10      119.84      129.48     12.43 o 
   1  12  10      123.21      129.32     18.63 o 
   2  12  10      169.23      183.91     15.96 o 
  -2  13  10       78.65       80.13     18.53 o 
  -1  13  10       66.15       28.28     10.57 o 
   0  13  10        0.39        2.74      7.83 o 
   1  13  10       65.60       56.85     15.77 o 
  -1  14  10       17.06        5.49      8.94 o 
   0  14  10        0.72        3.17      7.89 o 
   1  14  10       16.17       20.41     14.02 o 
   1   0  11      533.19      469.86     14.84 o 
   2   0  11      841.22      903.78     15.32 o 
   3   0  11      440.24      439.46     16.26 o 
   4   0  11       39.42       51.12     10.58 o 
   5   0  11        3.66        5.43      9.28 o 
  -5   1  11       35.06       38.55     12.62 o 
  -4   1  11       74.39       71.57     20.75 o 
  -3   1  11       76.58       72.26      9.12 o 
  -2   1  11      502.32      454.52     15.32 o 
  -1   1  11      237.44      245.63      7.46 o 
   0   1  11      490.76      437.37     11.75 o 
   1   1  11      235.19      260.58     18.10 o 
   2   1  11      492.77      474.87     14.33 o 
   3   1  11       76.70       71.83      8.15 o 
   4   1  11       74.11       63.89     11.40 o 
   5   1  11       35.85       38.40     10.91 o 
  -5   2  11      110.55      107.81     12.13 o 
  -4   2  11      113.60      124.23     13.67 o 
  -3   2  11      219.39      214.20     12.52 o 
  -2   2  11       30.63       21.85      5.55 o 
  -1   2  11       32.87       24.84      4.96 o 
   0   2  11       14.39       15.18      6.02 o 
   1   2  11       34.20       24.41      6.35 o 
   2   2  11       34.14       34.93      7.24 o 
   3   2  11      220.01      211.18     11.21 o 
   4   2  11      115.43      140.31     12.92 o 
   5   2  11      111.89      101.94     13.83 o 
  -5   3  11       46.66       40.16     10.35 o 
  -4   3  11        5.10        6.03      6.05 o 
  -3   3  11      300.31      298.71     13.21 o 
  -2   3  11      140.36      146.34     10.19 o 
  -1   3  11      224.88      223.44      6.59 o 
   0   3  11     1992.70     2065.19     25.58 o 
   1   3  11      219.68      239.83     23.33 o 
   2   3  11      147.59      156.87      9.61 o 
   3   3  11      298.89      277.51      8.96 o 
   4   3  11        5.19       13.96      8.10 o 
   5   3  11       46.04       39.71     15.32 o 
  -5   4  11       49.25       27.98      9.78 o 
  -4   4  11      138.26      131.31     11.02 o 
  -3   4  11      240.37      249.48     12.62 o 
  -2   4  11      425.56      410.70      8.21 o 
  -1   4  11      492.88      484.46      8.44 o 
   0   4  11       59.01       47.46      4.90 o 
   1   4  11      487.18      491.28     13.93 o 
   2   4  11      420.62      414.76     10.77 o 
   3   4  11      239.14      232.87     14.73 o 
   4   4  11      143.87      146.26     12.42 o 
   5   4  11       50.11       52.59     14.90 o 
  -5   5  11        0.36        8.14      4.98 o 
  -4   5  11       13.94       10.51      5.39 o 
  -3   5  11       99.40       95.70     10.01 o 
  -2   5  11     1569.37     1649.36     20.92 o 
  -1   5  11       99.17      110.97      8.01 o 
   0   5  11     1500.49     1600.96     15.00 o 
   1   5  11       97.51       92.20      6.11 o 
   2   5  11     1575.47     1536.86     54.41 o 
   3   5  11      102.16       92.21     18.72 o 
   4   5  11       13.78        7.40     11.63 o 
   5   5  11        0.29        2.88      7.97 o 
  -5   6  11       32.09       32.18     10.06 o 
  -4   6  11      124.72      125.90     11.15 o 
  -3   6  11       28.28       23.00      7.47 o 
  -2   6  11      334.47      340.49     14.69 o 
  -1   6  11       78.29       70.61      9.01 o 
   0   6  11      460.92      481.68     13.78 o 
   1   6  11       79.85       75.56      8.33 o 
   2   6  11      337.78      332.53     17.26 o 
   3   6  11       25.78       19.89     10.80 o 
   4   6  11      122.28      120.47     13.90 o 
   5   6  11       32.99       41.57     14.46 o 
  -5   7  11        2.42        7.13      5.56 o 
  -4   7  11       22.39       15.93      7.45 o 
  -3   7  11      111.24      125.13      9.71 o 
  -2   7  11      138.01      135.38      8.42 o 
  -1   7  11      379.04      384.85     10.99 o 
   0   7  11      831.24      809.92     15.27 o 
   1   7  11      370.48      354.81     13.77 o 
   2   7  11      140.82      128.43     10.79 o 
   3   7  11      108.93      108.89     11.56 o 
   4   7  11       22.43       13.93     10.92 o 
   5   7  11        2.67       14.03     13.14 o 
  -4   8  11       48.26       39.10      7.37 o 
  -3   8  11        4.49       11.46      7.64 o 
  -2   8  11       33.76       23.72      4.95 o 
  -1   8  11       15.77        7.75      3.74 o 
   0   8  11      165.10      140.94      6.86 o 
   1   8  11       14.85       11.31      4.67 o 
   2   8  11       36.82       50.64     10.63 o 
   3   8  11        4.09        6.25      5.86 o 
   4   8  11       46.58       54.44      8.48 o 
  -4   9  11        4.65        9.05     14.46 o 
  -3   9  11       29.97       29.59     14.72 o 
  -2   9  11        4.82        1.53      7.14 o 
  -1   9  11       88.30       97.76     13.43 o 
   0   9  11      447.90      493.28     13.96 o 
   1   9  11       89.33       93.99      8.52 o 
   2   9  11        5.50        2.31      6.33 o 
   3   9  11       30.71       24.53      8.30 o 
   4   9  11        4.80        5.74      8.00 o 
  -4  10  11       35.28       25.34     15.13 o 
  -3  10  11       43.64       65.40     15.79 o 
  -2  10  11       58.15       53.02     22.68 o 
  -1  10  11       47.94       56.26     14.05 o 
   0  10  11       91.21       81.77      9.92 o 
   1  10  11       47.86       52.60      8.01 o 
   2  10  11       59.81       39.00      9.68 o 
   3  10  11       43.18       42.37      7.34 o 
   4  10  11       36.24       42.32     12.48 o 
  -3  11  11       62.73       49.87     14.39 o 
  -2  11  11       13.99       17.11     10.05 o 
  -1  11  11      509.03      659.69     31.36 o 
   0  11  11      101.65      114.25     10.45 o 
   1  11  11      503.18      533.38     57.92 o 
   2  11  11       14.23        7.49      7.26 o 
   3  11  11       62.61       72.40     34.67 o 
  -3  12  11       59.89       63.08     14.12 o 
  -2  12  11        1.81        3.22      6.99 o 
  -1  12  11       98.10      106.03     21.51 o 
   0  12  11        7.51        0.18      5.27 o 
   1  12  11       97.47       73.89     29.78 o 
   2  12  11        1.78        3.16      4.10 o 
  -2  13  11        8.90       11.92     16.79 o 
  -1  13  11      109.04      136.98     15.84 o 
   0  13  11       32.22       19.01      9.33 o 
   1  13  11      105.41      133.25     19.94 o 
  -1  14  11        1.15        1.59      8.03 o 
   0  14  11        0.57       10.60     11.72 o 
   0   0  12       16.68       23.01      9.58 o 
   1   0  12      416.28      433.29     10.92 o 
   2   0  12      706.94      737.52     18.17 o 
   3   0  12      294.03      299.77     13.67 o 
   4   0  12       96.96      104.73     13.29 o 
   5   0  12       78.44       78.79     12.95 o 
  -5   1  12        7.35        7.32     10.86 o 
  -4   1  12        5.13        8.47      5.27 o 
  -3   1  12      239.65      243.46     14.56 o 
  -2   1  12      550.58      554.38     15.51 o 
  -1   1  12      420.50      395.86     12.12 o 
   0   1  12     1736.40     1878.71     24.32 o 
   1   1  12      423.32      413.71     18.02 o 
   2   1  12      551.11      553.92     16.00 o 
   3   1  12      244.36      240.98     12.37 o 
   4   1  12        4.99        3.59      2.91 o 
   5   1  12        7.16        9.66      7.24 o 
  -5   2  12       94.17       89.95     13.10 o 
  -4   2  12       12.35       13.74      6.71 o 
  -3   2  12      274.42      273.61     12.39 o 
  -2   2  12       79.67       80.45      6.11 o 
  -1   2  12      343.24      350.75     10.16 o 
   0   2  12      268.86      233.58      8.99 o 
   1   2  12      339.80      350.45     29.48 o 
   2   2  12       78.36       82.11      8.80 o 
   3   2  12      258.73      244.36     10.11 o 
   4   2  12       12.12       12.39      7.38 o 
   5   2  12       89.94      104.05     14.06 o 
  -5   3  12      112.40      108.05     14.06 o 
  -4   3  12       17.70       17.99      6.99 o 
  -3   3  12      135.48      123.72     10.49 o 
  -2   3  12      121.34      128.07     10.14 o 
  -1   3  12      882.28      857.15     21.29 o 
   0   3  12        0.07       -0.48      3.67 o 
   1   3  12      875.49      843.63     16.74 o 
   2   3  12      122.87      121.55      8.72 o 
   3   3  12      136.78      121.51     11.02 o 
   4   3  12       17.50       12.17      6.80 o 
   5   3  12      113.84      180.50     15.83 o 
  -5   4  12      170.29      202.82     16.96 o 
  -4   4  12      123.48      129.62     11.37 o 
  -3   4  12      559.01      560.31     18.52 o 
  -2   4  12      379.61      372.97     12.16 o 
  -1   4  12      283.65      284.83     10.59 o 
   0   4  12       38.97       29.74      5.76 o 
   1   4  12      276.28      291.32     18.71 o 
   2   4  12      383.62      367.71     11.16 o 
   3   4  12      565.63      575.03     19.19 o 
   4   4  12      123.37      131.40     14.18 o 
   5   4  12      174.97      185.91     26.26 o 
  -5   5  12       12.65        8.31      7.29 o 
  -4   5  12       10.90        9.15      6.72 o 
  -3   5  12       46.38       49.74      8.65 o 
  -2   5  12      117.21      122.01     10.55 o 
  -1   5  12      766.84      758.66     16.15 o 
   0   5  12      168.48      148.28     14.98 o 
   1   5  12      767.64      766.10     17.60 o 
   2   5  12      120.56      112.52      8.14 o 
   3   5  12       43.76       59.45     16.80 o 
   4   5  12       11.14       11.35     11.49 o 
   5   5  12       11.95        7.95      9.84 o 
  -5   6  12      118.63      123.57     18.90 o 
  -4   6  12      114.43      110.65     10.87 o 
  -3   6  12      558.79      569.68     14.44 o 
  -2   6  12      310.75      297.64     10.82 o 
  -1   6  12       58.99       59.97      9.16 o 
   0   6  12      237.03      263.83      9.84 o 
   1   6  12       61.52       60.73      7.96 o 
   2   6  12      317.18      245.80     28.26 o 
   3   6  12      545.56      555.95     18.89 o 
   4   6  12      110.03      113.75     13.12 o 
   5   6  12      116.48      141.24     18.23 o 
  -4   7  12        1.66        3.75      5.65 o 
  -3   7  12       46.50       55.12      8.28 o 
  -2   7  12        6.35        2.90      3.88 o 
  -1   7  12      194.75      196.31      8.47 o 
   0   7  12      837.78      849.55     17.93 o 
   1   7  12      197.97      198.08     11.65 o 
   2   7  12        6.70        6.06      7.18 o 
   3   7  12       44.58       41.15     10.37 o 
   4   7  12        1.70        1.61     10.42 o 
  -4   8  12       29.37       33.59      9.02 o 
  -3   8  12       58.47       57.83      7.88 o 
  -2   8  12       42.86       37.40      6.12 o 
  -1   8  12       34.71       24.04      5.59 o 
   0   8  12        7.44        4.45      3.42 o 
   1   8  12       35.70       21.38      6.07 o 
   2   8  12       41.08       34.28      9.70 o 
   3   8  12       59.13       64.82     14.39 o 
   4   8  12       29.39       33.58      7.88 o 
  -4   9  12       11.60       18.25     13.31 o 
  -3   9  12       14.94       26.13     12.67 o 
  -2   9  12       79.85       89.26     15.60 o 
  -1   9  12       87.39       95.18     12.81 o 
   0   9  12       12.53        3.92      5.95 o 
   1   9  12       83.96       83.01      8.72 o 
   2   9  12       84.32       75.88     10.35 o 
   3   9  12       14.44       26.85      9.17 o 
   4   9  12       11.53       22.12     11.81 o 
  -4  10  12       94.21      108.04     29.84 o 
  -3  10  12       65.77       74.99     14.79 o 
  -2  10  12      202.58      234.38     32.04 o 
  -1  10  12        3.11       -2.36      6.82 o 
   0  10  12       11.58       14.59      5.50 o 
   1  10  12        2.79        2.88      6.12 o 
   2  10  12      203.19      207.01     17.07 o 
   3  10  12       65.28       80.40     10.59 o 
   4  10  12       96.00      102.13     20.40 o 
  -3  11  12        6.04       13.12      8.65 o 
  -2  11  12      144.12      144.12     15.72 o 
  -1  11  12       68.06       44.54     16.68 o 
   0  11  12      224.93      234.35     12.54 o 
   1  11  12       68.06       52.15     11.13 o 
   2  11  12      146.47      161.95     15.83 o 
   3  11  12        5.66        4.20      7.74 o 
  -3  12  12        5.69        2.66      6.81 o 
  -2  12  12       55.63       55.50     26.24 o 
  -1  12  12        2.03        5.33      4.90 o 
   0  12  12        8.73        4.66      5.57 o 
   1  12  12        2.10        4.08      5.39 o 
   2  12  12       58.12       18.86      9.81 o 
  -2  13  12       83.01       89.37     19.12 o 
  -1  13  12       93.66       78.44     14.59 o 
   0  13  12      123.34      158.85     23.12 o 
   1  13  12       91.93      116.87     21.76 o 
  -1  14  12       58.76       73.45     17.76 o 
   0  14  12        0.25        1.18      8.30 o 
   1   0  13      485.01      524.08     35.60 o 
   2   0  13      642.24      606.08     13.68 o 
   3   0  13      112.52      108.28      9.96 o 
   4   0  13      451.37      439.30     18.49 o 
   5   0  13       49.18       59.30     13.18 o 
  -5   1  13       12.41       25.28     11.92 o 
  -4   1  13        6.35        7.38      6.44 o 
  -3   1  13       19.74       11.42      7.04 o 
  -2   1  13      299.16      269.16     11.63 o 
  -1   1  13       69.31       81.44     10.60 o 
   0   1  13       19.26       29.10      9.45 o 
   1   1  13       68.45       68.69     16.97 o 
   2   1  13      299.64      282.94     11.63 o 
   3   1  13       19.55       13.51      6.13 o 
   4   1  13        6.37        3.84      8.84 o 
   5   1  13       12.15       13.68      7.77 o 
  -5   2  13       16.75       36.96     13.21 o 
  -4   2  13      189.79      193.34     12.33 o 
  -3   2  13      121.14      108.55      9.80 o 
  -2   2  13      300.71      286.49     11.37 o 
  -1   2  13        4.03        9.30      5.71 o 
   0   2  13      185.56      185.95     10.95 o 
   1   2  13        4.07        3.57      6.90 o 
   2   2  13      308.28      294.17     11.56 o 
   3   2  13      119.78      109.80      8.98 o 
   4   2  13      187.38      213.09     15.75 o 
   5   2  13       16.93       19.28      9.45 o 
  -5   3  13       10.47        5.16      5.95 o 
  -4   3  13        1.76        2.27      5.27 o 
  -3   3  13      232.71      230.26     11.94 o 
  -2   3  13      925.15      913.15     15.91 o 
  -1   3  13      303.55      368.18     29.24 o 
   0   3  13      943.87      960.58     14.23 o 
   1   3  13      300.71      298.78     16.30 o 
   2   3  13      943.49      906.08     14.86 o 
   3   3  13      231.04      222.18     10.08 o 
   4   3  13        1.76        5.99      8.25 o 
   5   3  13       10.72       14.30      8.99 o 
  -5   4  13       39.79       39.31     10.11 o 
  -4   4  13      537.41      574.81     17.13 o 
  -3   4  13       81.28       80.22      9.72 o 
  -2   4  13      765.75      759.89     18.72 o 
  -1   4  13       55.81       68.26      8.76 o 
   0   4  13       41.56       40.18      7.46 o 
   1   4  13       55.96       50.02      8.42 o 
   2   4  13      750.70      733.73     26.80 o 
   3   4  13       78.11       83.04     11.79 o 
   4   4  13      548.14      565.87     20.23 o 
   5   4  13       40.17       48.59     16.55 o 
  -5   5  13        2.50        2.27      4.55 o 
  -4   5  13       46.62       39.92      9.71 o 
  -3   5  13        7.80       19.06      8.01 o 
  -2   5  13       14.72       12.98      5.84 o 
  -1   5  13      291.40      321.21     11.57 o 
   0   5  13       12.86       10.46      5.64 o 
   1   5  13      297.76      302.50     11.20 o 
   2   5  13       13.52       11.45      4.69 o 
   3   5  13        8.16        9.75      8.43 o 
   4   5  13       46.30       38.08     12.92 o 
   5   5  13        2.67        5.96     11.21 o 
  -5   6  13       68.30       55.73     14.65 o 
  -4   6  13      426.22      418.25     14.54 o 
  -3   6  13       85.64       85.46      9.53 o 
  -2   6  13      420.95      434.63     12.01 o 
  -1   6  13      262.29      251.52     11.48 o 
   0   6  13       78.88       83.16      7.87 o 
   1   6  13      266.11      256.53     11.00 o 
   2   6  13      431.58      425.26     21.83 o 
   3   6  13       85.71       81.10     11.66 o 
   4   6  13      425.51      436.70     23.04 o 
   5   6  13       70.27       48.78     13.11 o 
  -4   7  13        9.48       17.34      7.54 o 
  -3   7  13       53.15       44.87      7.34 o 
  -2   7  13      142.16      161.49      8.63 o 
  -1   7  13      347.78      311.42     11.33 o 
   0   7  13      297.08      300.26      9.91 o 
   1   7  13      336.18      323.35     11.23 o 
   2   7  13      140.07      170.01     26.81 o 
   3   7  13       51.28       54.58     13.03 o 
   4   7  13        9.62       13.00      8.25 o 
  -4   8  13       94.48      106.19     18.25 o 
  -3   8  13      195.03      217.02     10.74 o 
  -2   8  13       13.62       12.46      4.95 o 
  -1   8  13       93.78       92.48     13.38 o 
   0   8  13      156.20      151.14     10.91 o 
   1   8  13       91.12       96.64      8.88 o 
   2   8  13       15.48       21.15      9.27 o 
   3   8  13      196.63      191.81     15.41 o 
   4   8  13       91.63       98.96     11.97 o 
  -4   9  13       20.38       24.33      9.95 o 
  -3   9  13       52.06       28.92     10.27 o 
  -2   9  13       30.32       15.24      8.79 o 
  -1   9  13      130.46      160.52     14.80 o 
   0   9  13       47.55       46.20     13.45 o 
   1   9  13      128.58      141.33     15.64 o 
   2   9  13       31.81       33.40      7.53 o 
   3   9  13       53.26       47.32      9.81 o 
   4   9  13       20.25       29.48     12.87 o 
  -3  10  13       29.71       34.91     12.84 o 
  -2  10  13       86.78       90.31     14.60 o 
  -1  10  13       29.53       29.64     10.70 o 
   0  10  13       16.58        6.97      6.58 o 
   1  10  13       28.66       25.27      7.16 o 
   2  10  13       85.75       88.66     20.14 o 
   3  10  13       30.14       37.07      9.39 o 
  -3  11  13       14.82        6.39      7.24 o 
  -2  11  13        5.94       10.43     11.08 o 
  -1  11  13       63.22       61.43      9.64 o 
   0  11  13        0.06        1.82      4.08 o 
   1  11  13       60.79       61.11     20.19 o 
   2  11  13        6.68       10.08      5.27 o 
   3  11  13       15.53       22.84     16.80 o 
  -2  12  13        4.94        5.36      8.10 o 
  -1  12  13       47.20       25.24      9.25 o 
   0  12  13       43.02       17.64     10.66 o 
   1  12  13       46.72       36.02     11.52 o 
   2  12  13        4.91        2.18      9.05 o 
  -2  13  13       85.44       85.84     22.09 o 
  -1  13  13       61.01       90.30     19.35 o 
   0  13  13       47.27       49.09     19.30 o 
   1  13  13       56.95       69.81     18.41 o 
   2  13  13       86.02       55.35     15.77 o 
   0  14  13        0.97        8.78     11.62 o 
   0   0  14       79.52       85.21     12.32 o 
   1   0  14      176.55      195.92     11.44 o 
   2   0  14        1.61        3.22      5.94 o 
   3   0  14        3.58        3.78      5.47 o 
   4   0  14        8.13        9.10      5.49 o 
   5   0  14       68.90       87.77     14.58 o 
  -5   1  14       24.53       29.72     11.77 o 
  -4   1  14       51.83       47.88      8.94 o 
  -3   1  14       10.92        7.93      7.05 o 
  -2   1  14       55.77       51.11      8.41 o 
  -1   1  14     1113.27     1258.48     96.68 o 
   0   1  14       32.66       33.86      7.60 o 
   1   1  14     1107.42     1256.73     57.81 o 
   2   1  14       56.53       52.86      9.44 o 
   3   1  14       12.27        5.41      5.36 o 
   4   1  14       50.63       50.53      9.21 o 
   5   1  14       24.73       19.22     11.08 o 
  -5   2  14       49.60       51.25     11.73 o 
  -4   2  14       19.41       21.58      7.87 o 
  -3   2  14      357.58      369.65     14.14 o 
  -2   2  14       82.38      104.66     12.00 o 
  -1   2  14       52.79       51.82      9.03 o 
   0   2  14      302.70      317.54     12.90 o 
   1   2  14       50.44       43.70      9.12 o 
   2   2  14       84.11       85.02      8.86 o 
   3   2  14      352.95      357.33     12.03 o 
   4   2  14       19.91       17.92      8.96 o 
   5   2  14       52.92       45.30     12.26 o 
  -5   3  14       22.25       12.94      8.19 o 
  -4   3  14       57.69       70.06     10.14 o 
  -3   3  14       39.04       32.89      6.75 o 
  -2   3  14      119.37      127.16     10.77 o 
  -1   3  14      793.37      847.49     23.60 o 
   0   3  14      592.06      598.16     18.10 o 
   1   3  14      798.04      772.12     15.57 o 
   2   3  14      116.33      117.58      9.70 o 
   3   3  14       41.42       43.58      6.40 o 
   4   3  14       57.84       75.16     12.70 o 
   5   3  14       22.78       30.01     12.08 o 
  -5   4  14       19.64       14.30      7.89 o 
  -4   4  14      171.45      164.43     12.21 o 
  -3   4  14       86.38       95.98     10.31 o 
  -2   4  14      108.41      108.54      9.68 o 
  -1   4  14      348.34      350.11     12.71 o 
   0   4  14       96.42       93.63      8.74 o 
   1   4  14      344.92      332.06     14.32 o 
   2   4  14      108.92      105.35      9.52 o 
   3   4  14       82.47       83.89     11.00 o 
   4   4  14      171.68      187.94     15.92 o 
   5   4  14       18.86       20.83      9.28 o 
  -5   5  14       24.11       18.29      6.47 o 
  -4   5  14       38.85       38.67     13.68 o 
  -3   5  14      220.89      228.44     12.08 o 
  -2   5  14       37.16       38.77      7.44 o 
  -1   5  14      608.32      610.40     16.56 o 
   0   5  14       61.78       64.97      7.71 o 
   1   5  14      614.50      637.22     22.45 o 
   2   5  14       35.88       40.11      7.03 o 
   3   5  14      219.25      255.11     14.01 o 
   4   5  14       38.70       44.97     15.09 o 
   5   5  14       23.24       17.12     13.33 o 
  -4   6  14       75.04       62.39      9.22 o 
  -3   6  14       31.22       25.34      7.59 o 
  -2   6  14       26.53       19.09      5.88 o 
  -1   6  14      303.20      308.46      9.31 o 
   0   6  14      158.80      173.95      9.27 o 
   1   6  14      307.78      319.49     13.59 o 
   2   6  14       28.18       37.53     11.96 o 
   3   6  14       27.11       21.21      9.03 o 
   4   6  14       71.73       49.03     12.38 o 
  -4   7  14        9.02       13.85      6.55 o 
  -3   7  14       31.59       42.57      9.20 o 
  -2   7  14      234.12      232.56     11.85 o 
  -1   7  14      839.26      880.06     14.50 o 
   0   7  14      164.52      154.31      9.00 o 
   1   7  14      835.85      882.61     18.55 o 
   2   7  14      233.37      280.64     24.34 o 
   3   7  14       30.18       38.05     10.55 o 
   4   7  14        8.65        7.84      7.22 o 
  -4   8  14       29.21       27.10     10.95 o 
  -3   8  14      101.44      110.58     17.14 o 
  -2   8  14      160.77      193.16     19.54 o 
  -1   8  14       23.85       14.36      4.79 o 
   0   8  14       21.01       10.38      5.93 o 
   1   8  14       24.22       11.74      5.10 o 
   2   8  14      161.61      157.25     11.92 o 
   3   8  14      102.61      111.04     13.20 o 
   4   8  14       31.36       27.03      9.16 o 
  -4   9  14       15.12       14.40     21.56 o 
  -3   9  14       25.42       16.48     11.21 o 
  -2   9  14       44.69       52.03     12.20 o 
  -1   9  14      129.12      136.71     15.20 o 
   0   9  14      369.13      401.00     16.73 o 
   1   9  14      130.08      153.49     17.40 o 
   2   9  14       45.31       56.04     11.28 o 
   3   9  14       26.68       18.33      6.56 o 
   4   9  14       15.53       10.18     10.49 o 
  -3  10  14       29.33       22.46     11.36 o 
  -2  10  14       18.58        9.45      8.19 o 
  -1  10  14       11.62       15.21      8.43 o 
   0  10  14       90.26       75.00      9.22 o 
   1  10  14       10.86        4.87      9.42 o 
   2  10  14       16.91        8.35      5.35 o 
   3  10  14       28.55       24.59      9.40 o 
  -3  11  14        1.19        5.19      7.93 o 
  -2  11  14      139.32      153.27     15.87 o 
  -1  11  14      127.02      131.37     11.80 o 
   0  11  14      255.93      278.11     18.24 o 
   1  11  14      127.29      124.65     20.85 o 
   2  11  14      140.71      142.86     22.06 o 
   3  11  14        1.29       11.89      7.19 o 
  -2  12  14       52.06       32.79     29.35 o 
  -1  12  14       11.37        8.80      5.17 o 
   0  12  14        7.88        9.65      9.48 o 
   1  12  14       11.75        8.71      7.07 o 
   2  12  14       54.19       41.15     10.10 o 
  -1  13  14       11.14        9.66     12.35 o 
   0  13  14      163.02      209.69     24.13 o 
   1  13  14       10.29       20.93     15.04 o 
   1   0  15        0.27        8.60      6.93 o 
   2   0  15      309.69      323.53     13.45 o 
   3   0  15       11.80       16.59      5.87 o 
   4   0  15      510.07      511.82     20.31 o 
   5   0  15       29.08       29.49     13.78 o 
  -5   1  15       31.68       30.59     11.45 o 
  -4   1  15       23.76       21.46      8.63 o 
  -3   1  15       58.31       69.65      9.77 o 
  -2   1  15      624.22      603.84     18.88 o 
  -1   1  15      163.59      176.89     12.23 o 
   0   1  15       84.29       73.55      9.39 o 
   1   1  15      165.71      146.46     14.13 o 
   2   1  15      623.90      609.74     17.19 o 
   3   1  15       60.44       58.27      7.98 o 
   4   1  15       23.63       19.78      9.96 o 
   5   1  15       32.55       22.40      7.95 o 
  -5   2  15        1.33       12.80      9.66 o 
  -4   2  15      105.58      107.77     11.00 o 
  -3   2  15       13.47       13.20      7.15 o 
  -2   2  15      273.10      269.51     12.60 o 
  -1   2  15      671.72      722.84     15.33 o 
   0   2  15      204.39      204.96     10.84 o 
   1   2  15      677.04      662.70     17.88 o 
   2   2  15      269.21      251.33     11.83 o 
   3   2  15       14.38        7.08      4.35 o 
   4   2  15      104.49      107.55     12.79 o 
   5   2  15        1.19        2.44      7.33 o 
  -5   3  15       11.35       11.78      8.20 o 
  -4   3  15       70.63       66.90      9.56 o 
  -3   3  15       71.53       65.13      9.64 o 
  -2   3  15      202.69      193.13     11.30 o 
  -1   3  15      123.25      121.32     13.22 o 
   0   3  15      207.47      202.85     10.58 o 
   1   3  15      126.88      119.77     12.45 o 
   2   3  15      205.96      197.72     10.53 o 
   3   3  15       71.75       66.12     12.98 o 
   4   3  15       71.12       75.67     12.87 o 
   5   3  15       10.58       12.05      8.68 o 
  -5   4  15       41.28       28.72     13.03 o 
  -4   4  15      328.88      369.41     14.93 o 
  -3   4  15       55.02       65.52      8.86 o 
  -2   4  15      117.24      118.71      9.94 o 
  -1   4  15      358.06      369.05     14.16 o 
   0   4  15       51.35       37.38      9.53 o 
   1   4  15      352.73      351.87     13.62 o 
   2   4  15      114.91      106.77      7.95 o 
   3   4  15       56.00       68.77     12.45 o 
   4   4  15      332.48      366.08     32.32 o 
   5   4  15       40.65       38.59     11.71 o 
  -4   5  15      148.74      149.99     11.78 o 
  -3   5  15       29.34       20.16      6.75 o 
  -2   5  15        0.69        6.38      5.57 o 
  -1   5  15      239.40      245.86     13.03 o 
   0   5  15       11.45        5.34      8.17 o 
   1   5  15      234.34      251.09     13.80 o 
   2   5  15        1.16        2.60      4.48 o 
   3   5  15       29.87       30.85     10.28 o 
   4   5  15      147.24      146.88     15.72 o 
  -4   6  15      343.36      348.59     14.88 o 
  -3   6  15      106.74      110.90      9.59 o 
  -2   6  15      140.36      147.58      8.71 o 
  -1   6  15      165.14      153.69      9.03 o 
   0   6  15      155.28      155.73      8.59 o 
   1   6  15      169.73      157.96     16.08 o 
   2   6  15      136.21      173.58     20.63 o 
   3   6  15      108.73      117.04     12.43 o 
   4   6  15      341.65      359.22     18.54 o 
  -4   7  15      101.92      103.86     10.57 o 
  -3   7  15        8.40        9.17      5.66 o 
  -2   7  15       51.66       57.67     10.22 o 
  -1   7  15      124.26      130.44     15.54 o 
   0   7  15       85.05       89.92     21.47 o 
   1   7  15      124.65      124.29     11.76 o 
   2   7  15       53.43       66.86     19.08 o 
   3   7  15        9.29        5.11      8.20 o 
   4   7  15      103.13       71.22     11.48 o 
  -4   8  15       80.06       69.14     13.63 o 
  -3   8  15      255.27      283.27     21.16 o 
  -2   8  15       39.73       39.20     12.45 o 
  -1   8  15       56.36       67.69     12.57 o 
   0   8  15       27.22       18.35      5.11 o 
   1   8  15       57.92       42.09      8.01 o 
   2   8  15       39.00       32.07      8.88 o 
   3   8  15      253.23      263.93     14.43 o 
   4   8  15       78.52       86.17     15.20 o 
  -3   9  15       12.37        5.96      8.63 o 
  -2   9  15       55.93       51.86     13.62 o 
  -1   9  15       47.50       43.94     11.05 o 
   0   9  15       23.58       26.00      8.62 o 
   1   9  15       51.77       43.58     11.68 o 
   2   9  15       53.90       40.52     10.07 o 
   3   9  15       13.34        2.16      7.05 o 
  -3  10  15       63.84       76.28     16.83 o 
  -2  10  15       42.31       46.44     16.37 o 
  -1  10  15       20.93       18.63      9.84 o 
   0  10  15       32.59       24.16      7.33 o 
   1  10  15       19.84       21.02      8.32 o 
   2  10  15       42.87       28.05      8.69 o 
   3  10  15       65.41       59.92     11.38 o 
  -3  11  15        8.32        0.28      9.98 o 
  -2  11  15       37.40       34.61     12.86 o 
  -1  11  15       45.30       45.57     15.37 o 
   0  11  15       11.29        0.73      6.18 o 
   1  11  15       42.41       38.99     14.97 o 
   2  11  15       36.43       27.73      9.15 o 
   3  11  15        8.43       19.00     13.53 o 
  -2  12  15       56.05       54.82     14.34 o 
  -1  12  15        7.01        5.42      6.59 o 
   0  12  15       95.64      120.63     22.39 o 
   1  12  15        7.13       11.21      9.47 o 
   2  12  15       54.75       40.46     11.77 o 
  -1  13  15       26.15       16.13     12.15 o 
   0  13  15        8.69        4.79      8.38 o 
   1  13  15       26.13       21.65     12.56 o 
   0   0  16      290.84      309.03     16.93 o 
   1   0  16      286.09      301.86     15.43 o 
   2   0  16        5.17        5.75      7.47 o 
   3   0  16      402.20      370.36     13.37 o 
   4   0  16        0.04       -0.05      9.25 o 
   5   0  16       72.06       83.59     15.15 o 
  -5   1  16        3.11        6.22      7.19 o 
  -4   1  16       57.32       56.07     11.07 o 
  -3   1  16       29.19       30.13      6.66 o 
  -2   1  16      139.21      120.67     11.30 o 
  -1   1  16      171.98      179.30     15.43 o 
   0   1  16       64.63       69.03     10.61 o 
   1   1  16      164.34      168.52     19.24 o 
   2   1  16      135.20      119.71     10.85 o 
   3   1  16       30.85       37.76      6.99 o 
   4   1  16       57.90       63.07     13.35 o 
   5   1  16        3.03       13.48     11.11 o 
  -5   2  16       85.71      102.42     13.51 o 
  -4   2  16       10.28       16.70      5.79 o 
  -3   2  16      272.18      299.18     13.98 o 
  -2   2  16       58.38       52.60      9.48 o 
  -1   2  16      207.28      220.52     12.65 o 
   0   2  16      106.19       95.00     12.21 o 
   1   2  16      205.84      186.38     13.40 o 
   2   2  16       58.56       57.69      8.23 o 
   3   2  16      271.92      267.16     22.97 o 
   4   2  16       10.17        9.85      8.46 o 
   5   2  16       89.28       92.57     14.72 o 
  -5   3  16       32.57       31.44      9.94 o 
  -4   3  16       91.65       97.00     11.03 o 
  -3   3  16       18.48       24.42      8.28 o 
  -2   3  16      342.05      343.90     13.05 o 
  -1   3  16     1212.86     1258.32     20.48 o 
   0   3  16       13.55       15.43      8.45 o 
   1   3  16     1225.98     1210.09     23.35 o 
   2   3  16      337.59      331.60     11.00 o 
   3   3  16       17.94       18.29      9.80 o 
   4   3  16       93.15       91.23     12.75 o 
   5   3  16       32.11        6.96     12.40 o 
  -4   4  16      117.13      121.29     11.03 o 
  -3   4  16       35.48       41.86      8.33 o 
  -2   4  16      141.79      136.52     11.00 o 
  -1   4  16      141.13      135.65     11.82 o 
   0   4  16      379.34      412.41     15.72 o 
   1   4  16      146.07      117.84     12.97 o 
   2   4  16      137.62      141.61      8.75 o 
   3   4  16       32.98       53.96     11.73 o 
   4   4  16      118.23      138.39     15.48 o 
  -4   5  16      122.29      114.27     11.29 o 
  -3   5  16        0.01        6.74      6.21 o 
  -2   5  16       60.69       65.51      9.40 o 
  -1   5  16      194.47      195.86      9.23 o 
   0   5  16       19.51       14.05      5.83 o 
   1   5  16      206.31      209.22     13.99 o 
   2   5  16       59.17       70.87      8.76 o 
   3   5  16        0.07        2.51      8.10 o 
   4   5  16      120.51      124.77     15.27 o 
  -4   6  16        7.74       14.99      8.40 o 
  -3   6  16       56.68       52.11      8.08 o 
  -2   6  16       41.81       44.94      8.18 o 
  -1   6  16      147.36      137.18     10.25 o 
   0   6  16      222.18      212.09     10.10 o 
   1   6  16      148.06      153.51     11.87 o 
   2   6  16       44.54       32.23     15.05 o 
   3   6  16       57.05       58.96     11.33 o 
   4   6  16        8.25       10.92      9.70 o 
  -4   7  16        3.25       10.98      9.14 o 
  -3   7  16       38.30       33.56      6.97 o 
  -2   7  16      122.94      143.96     11.89 o 
  -1   7  16      520.06      533.39     17.05 o 
   0   7  16      398.98      420.86     16.04 o 
   1   7  16      512.71      533.06     15.57 o 
   2   7  16      121.55      124.18     12.70 o 
   3   7  16       38.45       47.97     11.99 o 
   4   7  16        2.91       14.81      8.25 o 
  -4   8  16       52.06       34.79     12.16 o 
  -3   8  16       50.55       60.28     16.91 o 
  -2   8  16      220.90      232.89     18.83 o 
  -1   8  16       52.67       53.37     11.98 o 
   0   8  16       68.02       48.92     10.47 o 
   1   8  16       55.06       42.31     10.81 o 
   2   8  16      218.76      216.90     17.36 o 
   3   8  16       51.14       57.10     12.17 o 
   4   8  16       52.15       58.70      9.84 o 
  -3   9  16       41.37       26.65     12.35 o 
  -2   9  16      165.62      175.51     17.85 o 
  -1   9  16       98.48       84.86     14.15 o 
   0   9  16       78.59       86.54     10.97 o 
   1   9  16      101.11      118.22     18.30 o 
   2   9  16      163.06      171.11     17.41 o 
   3   9  16       41.75       35.39     10.74 o 
  -3  10  16      103.07      119.71     18.57 o 
  -2  10  16       30.91       45.00     12.35 o 
  -1  10  16       41.09       44.60     11.43 o 
   0  10  16        1.16        4.57      5.25 o 
   1  10  16       40.69       25.42     12.91 o 
   2  10  16       30.33       19.52      9.12 o 
   3  10  16      104.04       84.34     19.33 o 
  -2  11  16       33.05       15.72     10.46 o 
  -1  11  16       32.89       15.96      6.93 o 
   0  11  16       21.22       15.75      9.62 o 
   1  11  16       33.41       33.45     13.13 o 
   2  11  16       33.37       20.54      8.10 o 
  -2  12  16       26.39       24.07     15.67 o 
  -1  12  16       45.41       29.38      8.89 o 
   0  12  16       12.62        4.21      7.09 o 
   1  12  16       45.49       37.16     16.51 o 
   2  12  16       27.47       17.93      7.28 o 
   0  13  16       77.71       69.33     18.29 o 
   1   0  17       58.96       48.92     10.78 o 
   2   0  17       75.04       62.07      9.06 o 
   3   0  17       53.10       43.28      9.28 o 
   4   0  17       93.46       89.41     16.81 o 
   5   0  17       14.23       12.90      9.97 o 
  -5   1  17       12.44       14.01      9.86 o 
  -4   1  17        6.46       11.85      6.78 o 
  -3   1  17       98.53      101.63     11.30 o 
  -2   1  17      428.85      421.91     13.85 o 
  -1   1  17       37.10       22.23      9.45 o 
   0   1  17      542.93      557.72     20.86 o 
   1   1  17       36.26       36.36     11.24 o 
   2   1  17      433.11      403.34     13.08 o 
   3   1  17       99.32      109.61     10.46 o 
   4   1  17        6.56       13.78      9.26 o 
   5   1  17       11.58       42.22     16.01 o 
  -4   2  17      129.71      140.45     12.34 o 
  -3   2  17       77.54       88.14     10.17 o 
  -2   2  17       51.33       53.80      8.48 o 
  -1   2  17      525.60      547.31     15.22 o 
   0   2  17        6.73        5.58      7.26 o 
   1   2  17      529.67      538.96     22.95 o 
   2   2  17       52.43       53.00      8.30 o 
   3   2  17       79.34       73.36      9.73 o 
   4   2  17      126.30      136.79     15.52 o 
  -4   3  17        6.91       13.95      7.37 o 
  -3   3  17       26.59       26.87      7.66 o 
  -2   3  17       27.24       31.16      8.63 o 
  -1   3  17      221.36      199.30     14.08 o 
   0   3  17      920.32      923.19     24.92 o 
   1   3  17      225.28      197.34     12.51 o 
   2   3  17       28.22       19.66      6.07 o 
   3   3  17       25.36       29.27      9.98 o 
   4   3  17        6.71        7.28      9.27 o 
  -4   4  17       66.79       78.79     10.49 o 
  -3   4  17       48.42       58.65     10.04 o 
  -2   4  17      217.72      214.75     11.77 o 
  -1   4  17      100.89       82.42     12.10 o 
   0   4  17      116.83      115.28     11.16 o 
   1   4  17      102.83       92.17     11.00 o 
   2   4  17      209.79      210.46     18.18 o 
   3   4  17       47.87       47.35     11.06 o 
   4   4  17       63.13       66.93     13.65 o 
  -4   5  17        3.07        4.29      5.12 o 
  -3   5  17       38.97       47.05      9.00 o 
  -2   5  17      202.80      231.45     16.38 o 
  -1   5  17      268.34      279.41     11.15 o 
   0   5  17        4.19        5.72      5.50 o 
   1   5  17      266.64      268.08     11.80 o 
   2   5  17      200.03      251.57     32.27 o 
   3   5  17       40.00       41.32     11.06 o 
   4   5  17        3.35       13.23      8.47 o 
  -4   6  17       31.07       28.52      7.21 o 
  -3   6  17       47.68       44.83     12.17 o 
  -2   6  17       48.73       46.26      8.06 o 
  -1   6  17       20.13       20.28      6.52 o 
   0   6  17        2.20        0.12      4.40 o 
   1   6  17       18.93        9.34      8.18 o 
   2   6  17       45.50       15.84     10.82 o 
   3   6  17       49.92       59.49     19.14 o 
   4   6  17       34.02       20.08      8.55 o 
  -4   7  17       11.31        6.94      7.13 o 
  -3   7  17        5.64        7.90      5.47 o 
  -2   7  17       85.39       85.13      8.30 o 
  -1   7  17       59.36       58.08      7.06 o 
   0   7  17      248.56      264.43     10.41 o 
   1   7  17       59.78       38.53     11.60 o 
   2   7  17       85.84       99.48     16.19 o 
   3   7  17        6.56       13.06      9.91 o 
   4   7  17       12.05       11.98      8.41 o 
  -3   8  17      110.82      119.82     17.82 o 
  -2   8  17       70.10       89.18     15.58 o 
  -1   8  17       32.09       18.35     10.48 o 
   0   8  17        2.42       10.45      6.66 o 
   1   8  17       31.67       25.87      7.79 o 
   2   8  17       69.94       65.74     12.96 o 
   3   8  17      111.58      140.40     15.95 o 
  -3   9  17       61.03       61.50     17.13 o 
  -2   9  17       33.82       12.12      8.92 o 
  -1   9  17      158.84      159.74     16.65 o 
   0   9  17      203.69      206.36     12.25 o 
   1   9  17      161.05      188.46     15.71 o 
   2   9  17       32.81       16.55      7.60 o 
   3   9  17       61.44       60.37     11.39 o 
  -3  10  17       38.65       16.27      8.71 o 
  -2  10  17       51.49       59.86     12.64 o 
  -1  10  17        3.73       14.45     11.12 o 
   0  10  17        9.85        3.17      9.97 o 
   1  10  17        3.40       11.55     12.29 o 
   2  10  17       50.65       31.42     11.29 o 
   3  10  17       40.09       31.44     10.22 o 
  -2  11  17       33.91       21.42      9.58 o 
  -1  11  17       12.22       24.14      8.55 o 
   0  11  17       23.98       13.10      7.26 o 
   1  11  17       12.46        7.50     12.13 o 
   2  11  17       33.51       16.29      8.09 o 
  -1  12  17       31.23       22.16     10.05 o 
   0  12  17       21.52       29.36     11.29 o 
   1  12  17       32.10       18.58     10.77 o 
   0   0  18       62.14       39.30     22.46 o 
   1   0  18       71.12       60.48     11.03 o 
   2   0  18       46.65       41.10     11.54 o 
   3   0  18      227.18      247.80     12.44 o 
   4   0  18       43.77       26.86      9.64 o 
  -4   1  18      101.24      129.09     15.52 o 
  -3   1  18       44.40       37.10      8.53 o 
  -2   1  18      221.31      242.13     24.16 o 
  -1   1  18      246.31      243.66     15.81 o 
   0   1  18        2.81       -3.78      8.68 o 
   1   1  18      249.14      260.45     14.31 o 
   2   1  18      217.59      224.14     22.41 o 
   3   1  18       43.54       42.40      7.23 o 
   4   1  18      103.07      113.30     14.32 o 
  -4   2  18        7.69       12.04      7.31 o 
  -3   2  18      193.91      211.31     12.96 o 
  -2   2  18       21.74       14.79      6.55 o 
  -1   2  18      121.47      100.15     13.48 o 
   0   2  18      561.36      596.06     27.26 o 
   1   2  18      122.41      108.79     11.92 o 
   2   2  18       24.27       18.38     10.30 o 
   3   2  18      193.98      195.61     15.18 o 
   4   2  18        8.09       10.04      9.93 o 
  -4   3  18        7.75       12.00      7.89 o 
  -3   3  18       11.16       10.46      6.22 o 
  -2   3  18       78.23       90.63     12.02 o 
  -1   3  18       59.00       57.95     11.34 o 
   0   3  18        0.02        1.27      6.14 o 
   1   3  18       64.13       71.56     10.23 o 
   2   3  18       82.24       89.14     10.38 o 
   3   3  18       11.02       21.57      9.97 o 
   4   3  18        7.17        5.88      8.39 o 
  -4   4  18        3.25        8.78      5.82 o 
  -3   4  18      176.29      170.81     13.44 o 
  -2   4  18       41.36       38.86     10.00 o 
  -1   4  18       57.90       54.94     11.03 o 
   0   4  18      621.45      651.38     15.04 o 
   1   4  18       60.29       48.77      8.29 o 
   2   4  18       39.66       24.59      7.97 o 
   3   4  18      175.23      171.79     16.89 o 
   4   4  18        3.56        7.10      8.84 o 
  -4   5  18       38.86       35.88      8.34 o 
  -3   5  18        3.47        4.73      6.14 o 
  -2   5  18      199.11      248.64     16.09 o 
  -1   5  18       77.53       71.15      9.12 o 
   0   5  18       12.68        9.65      4.86 o 
   1   5  18       83.26       76.16     10.35 o 
   2   5  18      198.35      174.97     14.98 o 
   3   5  18        3.32        7.36      8.96 o 
   4   5  18       37.88       44.05     12.23 o 
  -4   6  18       72.30       64.97      9.57 o 
  -3   6  18      145.61      165.50     12.52 o 
  -2   6  18       89.33       82.64      9.35 o 
  -1   6  18      172.48      172.73     11.44 o 
   0   6  18       41.30       40.16      7.18 o 
   1   6  18      170.47      179.62     11.83 o 
   2   6  18       88.38       99.95     20.31 o 
   3   6  18      147.29      179.31     23.15 o 
   4   6  18       71.60       64.50     12.10 o 
  -3   7  18        1.13        3.68      5.34 o 
  -2   7  18        5.65        3.49      4.34 o 
  -1   7  18       39.68       29.59      8.96 o 
   0   7  18      198.83      203.95      9.89 o 
   1   7  18       39.16       40.13      9.45 o 
   2   7  18        5.31        6.83      7.79 o 
   3   7  18        1.48        9.78      9.08 o 
  -3   8  18       34.78       22.92     11.49 o 
  -2   8  18      138.78      172.39     17.20 o 
  -1   8  18       43.89       31.56     11.03 o 
   0   8  18      207.55      212.81     13.32 o 
   1   8  18       44.63       39.12     16.36 o 
   2   8  18      137.87      161.71     23.40 o 
   3   8  18       33.75       29.84     11.00 o 
  -3   9  18       58.97       45.54     14.48 o 
  -2   9  18       88.46      119.50     15.41 o 
  -1   9  18       13.15       10.37      7.15 o 
   0   9  18        5.23       10.13      6.29 o 
   1   9  18       13.73        7.84      8.15 o 
   2   9  18       85.77       88.88     20.02 o 
   3   9  18       59.73       40.43     13.74 o 
  -2  10  18        9.53       10.48      7.64 o 
  -1  10  18       86.79       65.60      9.57 o 
   0  10  18        2.09       -3.65      9.96 o 
   1  10  18       87.07       81.21     16.85 o 
   2  10  18       10.27        1.34      6.69 o 
  -2  11  18       31.67       50.30     19.73 o 
  -1  11  18       45.34       50.90     10.55 o 
   0  11  18        0.06        6.47      7.44 o 
   1  11  18       45.49       41.10     11.53 o 
   2  11  18       30.74       20.90      7.14 o 
   0  12  18        0.33        9.92      7.91 o 
   1   0  19      376.54      392.93     15.86 o 
   2   0  19       61.08       70.54     11.16 o 
   3   0  19        3.48        1.73      5.26 o 
   4   0  19      129.03      136.73     19.79 o 
  -4   1  19       11.97        8.60      8.41 o 
  -3   1  19      234.02      227.04     12.70 o 
  -2   1  19       30.00       15.97      7.43 o 
  -1   1  19       51.84       51.86     10.94 o 
   0   1  19      570.10      584.47     15.80 o 
   1   1  19       54.01       39.80      8.63 o 
   2   1  19       27.66       16.50      6.42 o 
   3   1  19      234.08      236.98     12.21 o 
   4   1  19       12.28       10.29      8.30 o 
  -4   2  19       27.30       22.82      8.70 o 
  -3   2  19       24.89       21.88      7.98 o 
  -2   2  19       45.95       54.98     10.21 o 
  -1   2  19      129.72      151.58     14.56 o 
   0   2  19      251.53      245.35     12.97 o 
   1   2  19      137.60      163.02     13.63 o 
   2   2  19       45.37       53.07     10.15 o 
   3   2  19       25.65       31.11     11.08 o 
   4   2  19       26.78       18.78      9.35 o 
  -4   3  19        6.20       13.06      5.88 o 
  -3   3  19      115.35      117.84     10.60 o 
  -2   3  19       12.27       12.62      6.76 o 
  -1   3  19       60.33       51.33     11.05 o 
   0   3  19      231.45      242.22     12.53 o 
   1   3  19       57.68       65.82     10.76 o 
   2   3  19       12.38        9.96      6.46 o 
   3   3  19      111.11      124.25     19.24 o 
   4   3  19        6.03        7.80      7.41 o 
  -4   4  19        6.27        9.34      5.56 o 
  -3   4  19       50.34       54.61      9.21 o 
  -2   4  19       77.65       98.74     13.67 o 
  -1   4  19       31.86       30.44      9.02 o 
   0   4  19      642.00      640.90     15.78 o 
   1   4  19       28.83       17.95      5.66 o 
   2   4  19       77.46       90.31      8.26 o 
   3   4  19       49.89       50.87     10.32 o 
   4   4  19        7.46       12.18      7.63 o 
  -4   5  19        5.06        4.24      5.18 o 
  -3   5  19      265.29      286.88     12.96 o 
  -2   5  19      211.11      211.64     13.02 o 
  -1   5  19       34.68       32.44      9.29 o 
   0   5  19       96.56       90.81      9.07 o 
   1   5  19       34.29       45.29      8.76 o 
   2   5  19      211.89      216.90     17.76 o 
   3   5  19      264.47      339.57     35.86 o 
   4   5  19        5.10        0.68      6.96 o 
  -3   6  19       24.22       20.81      6.05 o 
  -2   6  19       69.53       66.40     13.87 o 
  -1   6  19       75.97       91.36      9.24 o 
   0   6  19      217.05      227.61     10.66 o 
   1   6  19       72.66       71.99     10.14 o 
   2   6  19       67.29       57.19     22.70 o 
   3   6  19       25.28       21.55     11.59 o 
  -3   7  19       20.61       20.88     12.73 o 
  -2   7  19       80.66       89.91     14.67 o 
  -1   7  19      117.86      118.27     13.20 o 
   0   7  19       80.19       81.80      8.51 o 
   1   7  19      119.11      111.92     16.68 o 
   2   7  19       80.25       90.70     16.18 o 
   3   7  19       22.56       19.10      9.67 o 
  -3   8  19       27.16       15.31     12.25 o 
  -2   8  19       34.91       34.79     18.42 o 
  -1   8  19       19.50       16.89      9.27 o 
   0   8  19        1.45        3.27      5.24 o 
   1   8  19       18.03        8.74      8.94 o 
   2   8  19       36.02       10.59      9.74 o 
   3   8  19       28.06       11.41      7.32 o 
  -2   9  19       47.43       51.57     14.84 o 
  -1   9  19       79.10       81.97     23.12 o 
   0   9  19      315.99      298.93     25.98 o 
   1   9  19       78.53       94.23     17.05 o 
   2   9  19       47.64       34.88     11.73 o 
  -2  10  19       26.04       24.42      9.99 o 
  -1  10  19       56.51       43.70     14.03 o 
   0  10  19        0.08        5.88      7.05 o 
   1  10  19       55.37       31.98     11.06 o 
   2  10  19       26.43       18.94      7.18 o 
  -1  11  19       46.78       39.76      8.94 o 
   0  11  19       13.79        9.14     10.56 o 
   1  11  19       46.58       32.04     11.63 o 
   0   0  20      900.51      942.73     39.71 o 
   1   0  20      142.06      142.23     15.24 o 
   2   0  20      231.48      264.06     18.69 o 
   3   0  20       15.77       15.16      7.32 o 
   4   0  20        0.00       10.56     10.13 o 
  -4   1  20      114.42      130.63     15.64 o 
  -3   1  20       39.22       39.08      8.76 o 
  -2   1  20       35.53       29.99      9.42 o 
  -1   1  20       72.63       67.93     11.36 o 
   0   1  20      149.89      159.47     12.95 o 
   1   1  20       71.83       73.47     11.81 o 
   2   1  20       34.11       32.05      8.18 o 
   3   1  20       39.17       31.94     10.25 o 
   4   1  20      113.69      138.17     15.96 o 
  -4   2  20       22.06       19.11      8.75 o 
  -3   2  20       77.05       92.24     10.12 o 
  -2   2  20       90.05       90.15     10.29 o 
  -1   2  20       40.06       27.23      8.60 o 
   0   2  20      902.90      925.12     33.13 o 
   1   2  20       38.94       34.23     10.34 o 
   2   2  20       87.09       94.74     10.82 o 
   3   2  20       77.63       97.39     12.76 o 
   4   2  20       22.46       12.07      8.68 o 
  -4   3  20       35.58       32.55      7.65 o 
  -3   3  20       37.31       27.69      6.68 o 
  -2   3  20       82.68       84.33      9.65 o 
  -1   3  20      209.93      204.11     13.46 o 
   0   3  20       12.64       12.70      6.48 o 
   1   3  20      206.90      200.11     11.95 o 
   2   3  20       87.16       77.36     10.33 o 
   3   3  20       36.27       19.71     10.13 o 
   4   3  20       38.01       27.53      9.64 o 
  -4   4  20        0.39       -0.73      4.72 o 
  -3   4  20       58.65       52.38      8.62 o 
  -2   4  20       80.87       88.29     10.18 o 
  -1   4  20       84.65       78.78     12.15 o 
   0   4  20      101.50      102.98     10.26 o 
   1   4  20       81.54       78.45     10.88 o 
   2   4  20       84.17       79.34     14.50 o 
   3   4  20       57.10       61.50     13.94 o 
   4   4  20        0.38        9.48     10.03 o 
  -3   5  20        7.72        7.00      5.32 o 
  -2   5  20      163.75      177.58     14.79 o 
  -1   5  20       45.55       48.69     11.16 o 
   0   5  20        4.68        2.04      6.29 o 
   1   5  20       48.78       46.61      8.98 o 
   2   5  20      164.80      168.27     24.21 o 
   3   5  20        8.40       12.04     10.71 o 
  -3   6  20       47.58       50.80      9.79 o 
  -2   6  20      164.17      157.32     18.70 o 
  -1   6  20       76.54       66.72     10.42 o 
   0   6  20        2.93        1.95      6.45 o 
   1   6  20       76.43       63.89      9.13 o 
   2   6  20      164.04      172.23     21.77 o 
   3   6  20       46.49       47.35     16.97 o 
  -3   7  20       56.27       52.24     13.90 o 
  -2   7  20        8.47        9.67      9.75 o 
  -1   7  20       95.13      100.66     16.02 o 
   0   7  20        8.29        9.67      4.39 o 
   1   7  20       97.62      115.34     10.27 o 
   2   7  20        9.60        6.39      7.45 o 
   3   7  20       55.47       65.66     12.76 o 
  -3   8  20       52.57       57.26     28.24 o 
  -2   8  20       17.24       23.48     11.49 o 
  -1   8  20       35.41       18.20      8.91 o 
   0   8  20      221.53      217.37     14.19 o 
   1   8  20       33.83       23.70     14.52 o 
   2   8  20       17.34       29.40     12.19 o 
   3   8  20       51.89       54.59     13.04 o 
  -2   9  20       31.94       25.76     17.68 o 
  -1   9  20        9.23        8.45      6.13 o 
   0   9  20       40.68       27.15     12.72 o 
   1   9  20        8.95        4.75      9.71 o 
   2   9  20       30.98       22.84      9.03 o 
  -1  10  20       99.27      112.33     25.90 o 
   0  10  20       76.13       75.36     16.45 o 
   1  10  20      100.10      114.07     16.85 o 
   0  11  20       12.16        5.67     10.26 o 
   1   0  21       82.75       84.22     13.46 o 
   2   0  21       93.28       93.01     11.20 o 
   3   0  21        1.20        2.06      5.10 o 
   4   0  21       78.28       67.09     17.10 o 
  -4   1  21       13.91       19.90      8.60 o 
  -3   1  21      157.09      152.61     12.07 o 
  -2   1  21        0.40        7.17      5.15 o 
  -1   1  21      186.00      176.66     13.07 o 
   0   1  21       91.38       90.88     11.81 o 
   1   1  21      185.82      193.27     14.35 o 
   2   1  21        0.26        6.27      5.81 o 
   3   1  21      157.61      154.89     13.34 o 
   4   1  21       14.06       14.79     10.49 o 
  -4   2  21       31.81       25.25      7.05 o 
  -3   2  21       74.24       69.18      9.34 o 
  -2   2  21       98.11       84.57     12.39 o 
  -1   2  21      100.05      111.84     12.56 o 
   0   2  21       89.65       86.73     10.71 o 
   1   2  21       98.44      105.36     12.51 o 
   2   2  21       99.36       88.02     10.44 o 
   3   2  21       71.68       75.63     20.70 o 
   4   2  21       33.42       38.08     11.66 o 
  -4   3  21        7.62       18.06     11.07 o 
  -3   3  21      124.85      150.46     12.52 o 
  -2   3  21       48.22       45.62      8.96 o 
  -1   3  21       38.05       27.02      8.44 o 
   0   3  21        1.35        7.04      6.16 o 
   1   3  21       36.60       35.23      8.00 o 
   2   3  21       50.27       48.78      9.53 o 
   3   3  21      125.82      162.42     22.02 o 
   4   3  21        7.60       16.24     10.80 o 
  -3   4  21       53.42       47.97      8.63 o 
  -2   4  21       57.11       50.42     10.76 o 
  -1   4  21      158.99      170.63     18.52 o 
   0   4  21      131.86      136.25     11.87 o 
   1   4  21      154.65      148.70     13.26 o 
   2   4  21       57.27       44.30     12.32 o 
   3   4  21       55.61       59.28     12.46 o 
  -3   5  21       45.31       32.26     12.24 o 
  -2   5  21       42.84       38.02      8.79 o 
  -1   5  21       39.60       38.41      8.06 o 
   0   5  21      419.67      424.93     14.55 o 
   1   5  21       40.49       37.58      8.72 o 
   2   5  21       43.63       45.61     13.84 o 
   3   5  21       45.67       34.41     10.59 o 
  -3   6  21       54.11       47.84      8.56 o 
  -2   6  21       33.20       26.36      9.63 o 
  -1   6  21       56.21       58.88     12.42 o 
   0   6  21      155.45      154.59     13.05 o 
   1   6  21       54.69       65.09     13.55 o 
   2   6  21       33.01       28.74     12.78 o 
   3   6  21       52.72       66.87     12.78 o 
  -3   7  21       28.05       29.70     11.42 o 
  -2   7  21        9.53       18.02     13.22 o 
  -1   7  21       18.05        7.88      7.79 o 
   0   7  21       60.21       60.32     11.22 o 
   1   7  21       17.41        6.82      9.03 o 
   2   7  21        9.79        6.35      7.26 o 
   3   7  21       26.57       11.90      7.97 o 
  -2   8  21      116.51      133.15     18.72 o 
  -1   8  21       74.37       73.69     13.58 o 
   0   8  21      128.24      147.83     14.33 o 
   1   8  21       75.06       55.81     16.04 o 
   2   8  21      119.69      109.60     18.94 o 
  -2   9  21       49.98       43.21     21.92 o 
  -1   9  21       59.19       62.20     13.44 o 
   0   9  21       25.07       19.42     12.09 o 
   1   9  21       58.21       74.37     17.84 o 
   2   9  21       50.61       21.28      9.98 o 
  -1  10  21       53.61       32.98      9.95 o 
   0  10  21       42.54       35.93     14.56 o 
   1  10  21       51.68       32.84     11.47 o 
   0   0  22      217.83      206.78     19.85 o 
   1   0  22       34.34       18.19      7.39 o 
   2   0  22       52.79       54.09      9.59 o 
   3   0  22        4.19       13.09      8.65 o 
  -3   1  22        9.67        6.95      7.40 o 
  -2   1  22       96.93       97.54     12.43 o 
  -1   1  22      145.76      144.63     14.03 o 
   0   1  22       49.38       44.78     10.03 o 
   1   1  22      143.52      130.13     12.79 o 
   2   1  22       96.12       92.41     10.74 o 
   3   1  22        9.98       17.61     15.24 o 
  -3   2  22       40.33       33.95      7.74 o 
  -2   2  22      174.16      187.91     15.34 o 
  -1   2  22       51.07       52.75     11.07 o 
   0   2  22      326.45      329.48     14.16 o 
   1   2  22       49.87       34.41      9.41 o 
   2   2  22      174.23      168.11     12.21 o 
   3   2  22       39.68       48.87     12.75 o 
  -3   3  22        3.84        5.35      6.05 o 
  -2   3  22        0.25        5.77      4.64 o 
  -1   3  22        5.53       11.45      7.76 o 
   0   3  22       16.57        7.90      7.79 o 
   1   3  22        6.24        6.36      6.39 o 
   2   3  22        0.14        4.88      5.32 o 
   3   3  22        3.58       10.36      9.59 o 
  -3   4  22       20.89       10.61      6.84 o 
  -2   4  22       29.36       28.51      7.46 o 
  -1   4  22        0.67       10.52      6.60 o 
   0   4  22       25.05       19.09      7.28 o 
   1   4  22        0.86        9.02      5.32 o 
   2   4  22       30.95       17.58      8.30 o 
   3   4  22       20.15       17.70      8.96 o 
  -3   5  22       43.62       32.40      9.68 o 
  -2   5  22       47.68       30.82     11.00 o 
  -1   5  22      166.88      173.99     11.85 o 
   0   5  22       48.25       24.84      5.93 o 
   1   5  22      166.27      168.11     11.89 o 
   2   5  22       48.31       38.02     11.64 o 
   3   5  22       41.92       42.50     11.19 o 
  -3   6  22       14.60       14.45     10.27 o 
  -2   6  22       77.39      118.81     37.27 o 
  -1   6  22      102.05      119.78     11.95 o 
   0   6  22        1.38        5.06      5.44 o 
   1   6  22      102.62      111.25     10.68 o 
   2   6  22       75.50       66.23     24.41 o 
   3   6  22       13.71       29.69     10.44 o 
  -2   7  22       81.37       86.61     15.88 o 
  -1   7  22        6.94        8.67      7.93 o 
   0   7  22        6.32       10.43      7.53 o 
   1   7  22        6.56       13.07     12.83 o 
   2   7  22       83.68       77.17     15.76 o 
  -2   8  22       59.78       39.86     11.76 o 
  -1   8  22       38.51       27.24      8.60 o 
   0   8  22       10.10       15.95      9.46 o 
   1   8  22       37.18       32.12     10.96 o 
   2   8  22       61.28       48.32     12.68 o 
  -1   9  22       40.90       28.65      9.99 o 
   0   9  22        0.16        5.35      7.37 o 
   1   9  22       41.48       34.16     12.39 o 
   1   0  23      474.95      509.31     17.98 o 
   2   0  23        6.57        7.78      6.73 o 
   3   0  23       21.78       19.43      9.47 o 
  -3   1  23       50.24       58.85     11.59 o 
  -2   1  23        8.98        8.28      7.07 o 
  -1   1  23       40.19       26.51      9.04 o 
   0   1  23        0.24        4.74      6.31 o 
   1   1  23       40.66       27.62     10.13 o 
   2   1  23        8.71        8.28      5.81 o 
   3   1  23       52.40       43.27     14.99 o 
  -3   2  23       10.53        9.78      6.73 o 
  -2   2  23        4.39        2.04      5.96 o 
  -1   2  23      225.39      233.62     14.75 o 
   0   2  23        9.77       13.08      6.65 o 
   1   2  23      220.79      221.21     16.76 o 
   2   2  23        4.05       12.50      8.38 o 
   3   2  23       10.14        8.14      9.72 o 
  -3   3  23       91.11       82.66     17.60 o 
  -2   3  23        7.04        7.72      5.35 o 
  -1   3  23       25.95       14.91      6.55 o 
   0   3  23       96.35       90.60     10.89 o 
   1   3  23       27.19       15.55      7.48 o 
   2   3  23        7.44        9.56      7.46 o 
   3   3  23       93.37       86.40     16.31 o 
  -3   4  23       42.92       33.16      8.37 o 
  -2   4  23       44.46       32.22     10.83 o 
  -1   4  23      156.83      166.17     11.23 o 
   0   4  23        0.23        1.90      4.88 o 
   1   4  23      155.81      168.39     11.50 o 
   2   4  23       45.90       24.66     12.67 o 
   3   4  23       44.55       22.28      7.85 o 
  -3   5  23        9.34        7.82      7.04 o 
  -2   5  23       28.51       12.05     12.47 o 
  -1   5  23       57.95       52.59     11.39 o 
   0   5  23        0.62        0.97      5.39 o 
   1   5  23       58.06       52.71      7.50 o 
   2   5  23       29.48       32.38     11.59 o 
   3   5  23       10.96        8.62     10.92 o 
  -2   6  23      115.32      158.88     17.64 o 
  -1   6  23      153.82      181.14     18.64 o 
   0   6  23       66.02       59.00      9.06 o 
   1   6  23      149.98      153.94     13.18 o 
   2   6  23      115.51      130.67     18.62 o 
  -2   7  23       30.53       32.13     13.75 o 
  -1   7  23       60.88       57.77     13.74 o 
   0   7  23       10.67        8.50      7.64 o 
   1   7  23       59.22       66.02     28.73 o 
   2   7  23       31.22       27.30     11.49 o 
  -1   8  23      112.24      117.58     13.44 o 
   0   8  23      107.78       95.54     15.80 o 
   1   8  23      114.98      108.83     19.41 o 
   0   9  23        6.91       13.77     11.13 o 
   0   0  24        0.72        3.12      8.54 o 
   1   0  24       45.31       40.13      9.94 o 
   2   0  24       60.37       28.58     12.35 o 
   3   0  24        0.90       16.07      9.80 o 
  -3   1  24       50.72       33.90      8.19 o 
  -2   1  24       85.27       89.06     14.06 o 
  -1   1  24        4.77        8.90      6.70 o 
   0   1  24       16.22       13.40      6.73 o 
   1   1  24        4.72       10.52      7.62 o 
   2   1  24       81.54       80.30     17.05 o 
   3   1  24       51.05       46.15     12.47 o 
  -3   2  24       22.35       23.30      6.45 o 
  -2   2  24       93.64      105.90     12.85 o 
  -1   2  24       21.91       19.51      7.45 o 
   0   2  24      114.40      122.53     11.62 o 
   1   2  24       22.49       13.55      6.81 o 
   2   2  24       90.78       80.76     17.30 o 
   3   2  24       22.69       19.91     10.76 o 
  -3   3  24        7.60       11.71      5.49 o 
  -2   3  24      110.76      120.66     19.76 o 
  -1   3  24       15.09       11.57      5.85 o 
   0   3  24        0.53        3.43      5.41 o 
   1   3  24       15.41        8.70      6.14 o 
   2   3  24      111.21      124.26     18.14 o 
   3   3  24        7.14       19.23     20.97 o 
  -2   4  24        9.66        7.06      5.46 o 
  -1   4  24       39.52       36.82      9.81 o 
   0   4  24        2.10        4.58      5.54 o 
   1   4  24       39.48       45.85     11.80 o 
   2   4  24        8.77       14.24      8.04 o 
  -2   5  24       15.39       10.69      6.64 o 
  -1   5  24      102.03      122.04     17.89 o 
   0   5  24       39.96       30.87      8.85 o 
   1   5  24      101.15       86.34     18.10 o 
   2   5  24       16.35       10.64      9.21 o 
  -2   6  24       60.43       45.42     19.34 o 
  -1   6  24       22.28       19.79     13.09 o 
   0   6  24       24.69       16.01      5.13 o 
   1   6  24       23.51       11.40      6.60 o 
   2   6  24       60.12       44.58     12.68 o 
  -1   7  24        1.61       10.09      7.21 o 
   0   7  24        0.02       -1.16      7.98 o 
   1   7  24        1.81       12.21     11.56 o 
   0   8  24       35.03       36.80     19.18 o 
   1   0  25      177.67      196.80     12.78 o 
   2   0  25       43.76       22.72      8.20 o 
  -2   1  25        6.90        8.44      5.35 o 
  -1   1  25        5.69        6.40      7.01 o 
   0   1  25        0.00        0.83      7.24 o 
   1   1  25        5.28        7.70      6.50 o 
   2   1  25        6.88        6.62      6.79 o 
  -2   2  25       28.17       16.65      7.19 o 
  -1   2  25      210.85      231.52     13.60 o 
   0   2  25       71.91       61.79     10.58 o 
   1   2  25      207.76      220.72     14.53 o 
   2   2  25       27.73       15.82     10.71 o 
  -2   3  25       24.88       22.61      8.12 o 
  -1   3  25       43.84       34.91     11.05 o 
   0   3  25        6.87        8.96      5.55 o 
   1   3  25       44.72       31.43      7.94 o 
   2   3  25       25.49       14.12      9.08 o 
  -2   4  25       61.07       42.24     11.81 o 
  -1   4  25      130.71      141.20     15.01 o 
   0   4  25       46.58       37.68      9.77 o 
   1   4  25      130.95      123.45     10.31 o 
   2   4  25       60.56       50.28     12.76 o 
  -2   5  25       62.51       57.12     10.96 o 
  -1   5  25       22.41       12.08      8.87 o 
   0   5  25       31.02       23.31      7.69 o 
   1   5  25       22.70       15.14      7.48 o 
  -1   6  25       18.50       18.20      8.66 o 
   0   6  25       26.88       18.57      7.06 o 
   1   6  25       17.21       17.23     11.24 o 
   0   7  25       31.81       15.95     14.93 o 
   0   0  26        2.29        6.07      8.91 o 
   1   0  26       11.97       10.94      8.25 o 
   2   0  26       93.75       79.08     15.50 o 
  -2   1  26       40.69       31.79      8.98 o 
  -1   1  26       15.76       14.90      7.83 o 
   0   1  26        0.81       10.45      5.99 o 
   1   1  26       15.51       26.74     10.16 o 
   2   1  26       41.79       24.26      8.55 o 
  -2   2  26       26.97       23.59      7.94 o 
  -1   2  26        1.53        8.06      6.50 o 
   0   2  26      102.76      116.53     12.50 o 
   1   2  26        1.67        2.22      5.62 o 
   2   2  26       25.20       15.01      7.42 o 
  -2   3  26       45.43       39.44     10.56 o 
  -1   3  26       25.82       13.99      7.97 o 
   0   3  26        0.06        2.47      5.81 o 
   1   3  26       25.37       17.06      5.88 o 
  -1   4  26        0.04       11.43      7.15 o 
   0   4  26      161.08      164.90     13.52 o 
   1   4  26        0.01        9.22      6.43 o 
  -1   5  26        1.05        4.70      5.59 o 
   0   5  26       21.57       10.68      5.81 o 
   1   5  26        0.94        7.71      9.93 o 
   1   0  27       31.33       28.78      8.21 o 
  -1   1  27       14.22       13.90      6.58 o 
   0   1  27        2.29        7.61      5.91 o 
   1   1  27       13.69       13.85      8.01 o 
  -1   2  27       53.03       43.50      8.96 o 
   0   2  27        2.19        8.91      7.12 o 
   1   2  27       56.59       52.56     12.90 o 
  -1   3  27       15.64        6.42      8.14 o 
   0   3  27        3.21        8.23      6.16 o 
   1   3  27       16.16       10.45      6.37 o 
   0   4  27       71.63       56.87     13.49 o 
   0   0  28      212.23      236.65     20.44 o 
                                                 
